# Supplementary material for: Shelf-invading low-oxygen waters control Cenozoic organic carbon burial rates
Source: Proc Natl Acad Sci U S A. 2026 Jun 22;123(26):e2526409123. doi: 10.1073/pnas.2526409123 (PMC13320727; doi:10.1073/pnas.2526409123)
Supplement: Supplementary file 2 — Dataset S01 (XLSX) [file pnas.2526409123.sd01.xlsx]

## Sheet: I Ca
1262				1264					Splice
Age Ma	Age (ka)	I/Ca		Age Ma	Age (ka)	I/Ca			Age (ma)	Age (ka)	I/Ca
0	0	4.94508		1.1	1100	2.11959			0	0	4.94508
0.13175	131.75	0.86805		2.11191	2111.91	2.1877			0.13175	131.75	0.86805
0.49671	496.71	4.60072		2.7	2700	1.21541			0.49671	496.71	4.60072
0.9	900	3.28359		3.21227	3212.27	1.64471			0.9	900	3.28359
1.6	1600	3.10949		3.8	3800	2.25814			1.1	1100	2.11959
1.78169	1781.69	5.61799		4.03339	4033.39	2.55215			2.11191	2111.91	2.1877
2.17455	2174.55	0.46073		4.2	4200	2.3141			2.17455	2174.55	0.46073
2.58985	2589.85	0.67884		4.343	4343	2.50742			2.58985	2589.85	0.67884
2.9	2900	1.65773		4.5	4500	2.3468			2.7	2700	1.21541
3.61047	3610.47	0.42194		4.67868	4678.68	2.80957			2.9	2900	1.65773
3.8	3800	0.82708		4.8	4800	2.58132			3.21227	3212.27	1.64471
4.2	4200	0.68065		4.9792	4979.2	2.69863			3.61047	3610.47	0.42194
4.29126	4291.26	0.23435		5.4	5400	1.99044			3.8	3800	2.25814
4.3	4300	2.4042		5.95729	5957.29	2.33969			4.03339	4033.39	2.55215
7.38356	7383.56	1.89076		6.4	6400	2.08775			4.2	4200	2.3141
33.0035	33003.5	9.35626		6.83114	6831.14	2.15612			4.343	4343	2.50742
36.4	36400	10.0656		7.1	7100	1.99684			4.5	4500	2.3468
49.0342	49034.2	10.3378		7.31843	7318.43	1.923			4.67868	4678.68	2.80957
51.1024	51102.4	4.91979		7.5	7500	2.43736			4.8	4800	2.58132
51.3517	51351.7	8.28393		7.68193	7681.93	4.59999			4.9792	4979.2	2.69863
51.6588	51658.8	9.09352		7.9	7900	3.63526			5.4	5400	1.99044
51.9423	51942.3	6.3843		8.20554	8205.54	3.22303			5.95729	5957.29	2.33969
52	52000	10.4338		9	9000	2.82849			6.4	6400	2.08775
52.2472	52247.2	6.60463		9.23661	9236.61	7.35709			6.83114	6831.14	2.15612
52.4488	52448.8	5.80365		9.5	9500	1.40985			7.1	7100	1.99684
52.6927	52692.7	7.08417		9.76339	9763.39	2.94805			7.31843	7318.43	1.923
52.9655	52965.5	6.47152		10	10000	2.65173			7.38356	7383.56	1.89076
53.0792	53079.2	6.951		10.2304	10230.4	3.88274			7.5	7500	2.43736
53.1	53100	8.04401		10.5	10500	3.03546			7.68193	7681.93	4.59999
53.2443	53244.3	5.5923		10.7278	10727.8	2.21161			7.9	7900	3.63526
53.3822	53382.2	6.52785		11	11000	1.85917			8.20554	8205.54	3.22303
53.512	53512	6.07107		11.2936	11293.6	2.0035			9	9000	2.82849
53.6485	53648.5	7.44003		11.8	11800	2.86679			9.23661	9236.61	7.35709
53.761	53761	8.19809		12.5087	12508.7	2.27563			9.5	9500	1.40985
53.8	53800	5.76336		13.7	13700	2.54407			9.76339	9763.39	2.94805
54.0363	54036.3	7.53112		14.6919	14691.9	2.0253			10	10000	2.65173
54.2133	54213.3	7.85871		15.7	15700	1.72295			10.2304	10230.4	3.88274
54.386	54386	8.15841		16.6243	16624.3	2.52616			10.5	10500	3.03546
54.5587	54558.7	7.89291		17.6	17600	2.72007			10.7278	10727.8	2.21161
54.7	54700	6.86714		18.5215	18521.5	2.49415			11	11000	1.85917
54.7582	54758.2	6.78633		19.2	19200	4.72101			11.2936	11293.6	2.0035
54.9301	54930.1	5.7201		19.7053	19705.3	4.13922			11.8	11800	2.86679
55.0894	55089.4	7.677		20.2	20200	3.92676			12.5087	12508.7	2.27563
55.3827	55382.7	7.07074		21.2	21200	4.22252			13.7	13700	2.54407
55.4	55400	8.94808		21.7147	21714.7	4.66024			14.6919	14691.9	2.0253
55.5543	55554.2	7.4217		22.3	22300	6.17279			15.7	15700	1.72295
55.7889	55788.9	8.79504		22.8499	22850	4.30616			16.6243	16624.3	2.52616
55.9311	55931.1	5.91521		23.5	23500	2.23222			17.6	17600	2.72007
56.1174	56117.4	5.83103		24.2998	24299.8	3.85318			18.5215	18521.5	2.49415
56.2	56200	9.47346		25.2	25200	2.67094			19.2	19200	4.72101
56.419	56419	8.10351		26.0794	26079.4	3.78952			19.7053	19705.3	4.13922
56.587	56587	7.70866		27	27000	3.34216			20.2	20200	3.92676
56.8055	56805.5	5.54247		27.661	27661	3.25115			21.2	21200	4.22252
57.0036	57003.6	8.61069		28.3	28300	3.50035			21.7147	21714.7	4.66024
57.1	57100	9.2066		29.0517	29051.7	4.43881			22.3	22300	6.17279
57.7981	57798.1	8.50149		29.8	29800	3.70313			22.8499	22850	4.30616
58.0438	58043.8	7.57111		30.4558	30455.8	4.52352			23.5	23500	2.23222
58.2505	58250.5	7.26934		32.3	32300	4.61784			24.2998	24299.8	3.85318
58.5509	58550.9	6.90376							25.2	25200	2.67094
58.7444	58744.4	9.77704							26.0794	26079.4	3.78952
59.1761	59176.1	9.83973							27	27000	3.34216
59.5	59500	5.25043							27.661	27661	3.25115
59.5059	59505.9	6.87284							28.3	28300	3.50035
59.885	59885	7.63594							29.0517	29051.7	4.43881
60.37	60370	6.1985							29.8	29800	3.70313
60.82	60820	6.1257							30.4558	30455.8	4.52352
61.3677	61367.7	5.69752							32.3	32300	4.61784
61.4	61400	5.57667							33.0035	33003.5	9.35626
62.1643	62164.3	6.26387							36.4	36400	10.0656
62.5631	62563.1	4.09465							49.0342	49034.2	10.3378
63.18	63180	4.61208							51.1024	51102.4	4.91979
63.705	63705	3.69437							51.3517	51351.7	8.28393
63.8	63800	5.46069							51.6588	51658.8	9.09352
64.3449	64344.9	7.28437							51.9423	51942.3	6.3843
65.031	65031	4.49805							52	52000	10.4338
65.7391	65739.1	6.26353							52.2472	52247.2	6.60463
66.3	66300	6.79381							52.4488	52448.8	5.80365
									52.6927	52692.7	7.08417
									52.9655	52965.5	6.47152
									53.0792	53079.2	6.951
									53.1	53100	8.04401
									53.2443	53244.3	5.5923
									53.3822	53382.2	6.52785
									53.512	53512	6.07107
									53.6485	53648.5	7.44003
									53.761	53761	8.19809
									53.8	53800	5.76336
									54.0363	54036.3	7.53112
									54.2133	54213.3	7.85871
									54.386	54386	8.15841
									54.5587	54558.7	7.89291
									54.7	54700	6.86714
									54.7582	54758.2	6.78633
									54.9301	54930.1	5.7201
									55.0894	55089.4	7.677
									55.3827	55382.7	7.07074
									55.4	55400	8.94808
									55.5543	55554.2	7.4217
									55.7889	55788.9	8.79504
									55.9311	55931.1	5.91521
									56.1174	56117.4	5.83103
									56.2	56200	9.47346
									56.419	56419	8.10351
									56.587	56587	7.70866
									56.8055	56805.5	5.54247
									57.0036	57003.6	8.61069
									57.1	57100	9.2066
									57.7981	57798.1	8.50149
									58.0438	58043.8	7.57111
									58.2505	58250.5	7.26934
									58.5509	58550.9	6.90376
									58.7444	58744.4	9.77704
									59.1761	59176.1	9.83973
									59.5	59500	5.25043
									59.5059	59505.9	6.87284
									59.885	59885	7.63594
									60.37	60370	6.1985
									60.82	60820	6.1257
									61.3677	61367.7	5.69752
									61.4	61400	5.57667
									62.1643	62164.3	6.26387
									62.5631	62563.1	4.09465
									63.18	63180	4.61208
									63.705	63705	3.69437
									63.8	63800	5.46069
									64.3449	64344.9	7.28437
									65.031	65031	4.49805
									65.7391	65739.1	6.26353
									66.3	66300	6.79381

## Sheet: Alk d13C on Westerhold
Age (Ma)	d13C alk	d13C org, corrected offset 4.2‰
0	0
0	-22.069	-17.869
0	-25.685	-21.485
0.0005	-21.9	-17.7
0.0008	-26.1	-21.9
0.0018	-22.732	-18.532
0.002	-25.27	-21.07
0.0024	-20.6	-16.4
0.0029	-26.751	-22.551
0.0029	-26.751	-22.551
0.0042	-25.4	-21.2
0.00489	-23.999	-19.799
0.005	-21.4	-17.2
0.0065	-23.593	-19.393
0.0069	-24.3	-20.1
0.0075	-23.39	-19.19
0.0076	-21.5	-17.3
0.0078	-22.55	-18.35
0.0085	-25.965	-21.765
0.0085	-25.965	-21.765
0.0086	-22.87	-18.67
0.0087	-24.05	-19.85
0.0091	-22.25	-18.05
0.0095	-22.28	-18.08
0.0102	-22.3	-18.1
0.0105	-23.44	-19.24
0.0107	-24.3	-20.1
0.0111	-23.03	-18.83
0.012	-24.17	-19.97
0.0121	-24.6	-20.4
0.0125	-21.88	-17.68
0.0128	-22.2	-18
0.0135	-22.96	-18.76
0.0135	-24.5	-20.3
0.014	-23.31	-19.11
0.014	-21.5	-17.3
0.0145	-22.86	-18.66
0.0151	-26.433	-22.233
0.0151	-26.433	-22.233
0.0152	-21.4	-17.2
0.0156	-23.67	-19.47
0.016	-23.49	-19.29
0.016	-24.366	-20.166
0.016	-24.366	-20.166
0.0163	-25.3	-21.1
0.0164	-23.72	-19.52
0.0164	-21.8	-17.6
0.01659	-23.87	-19.67
0.017	-24.04	-19.84
0.0174	-23.884	-19.684
0.0174	-23.884	-19.684
0.0175	-23.74	-19.54
0.0176	-21.5	-17.3
0.0177	-24.6	-20.4
0.0178	-24.568	-20.368
0.0178	-24.568	-20.368
0.0187	-23.63	-19.43
0.0191	-24.6	-20.4
0.0191	-21.411	-17.211
0.0191	-21.411	-17.211
0.02	-23.871	-19.671
0.0206	-25.938	-21.738
0.0215	-22.01	-17.81
0.0221	-22.34	-18.14
0.0224	-25.6	-21.4
0.0225	-22.37	-18.17
0.0236	-21.75	-17.55
0.024	-21.79	-17.59
0.0251	-21.32	-17.12
0.0252	-23.13	-18.93
0.0255	-25.4	-21.2
0.026	-21.5	-17.3
0.0262	-22.37	-18.17
0.0266	-22.18	-17.98
0.0267	-23.464	-19.264
0.0267	-23.464	-19.264
0.0269	-22.81	-18.61
0.0275	-22.91	-18.71
0.028	-23.543	-19.343
0.028	-21.72	-17.52
0.0284	-24.8	-20.6
0.029	-22.03	-17.83
0.02999	-23.54	-19.34
0.02999	-23.54	-19.34
0.0313	-24.5	-20.3
0.0335	-24.05	-19.85
0.0336	-25.1	-20.9
0.0339	-23.958	-19.758
0.0339	-23.958	-19.758
0.0371	-24.44	-20.24
0.0371	-24.44	-20.24
0.0372	-21.8	-17.6
0.0372	-25.5	-21.3
0.0376	-24.69	-20.49
0.0376	-24.69	-20.49
0.0394	-19.4	-15.2
0.03955	-24.05	-19.85
0.03955	-24.05	-19.85
0.0408	-23.87	-19.67
0.041	-21.8	-17.6
0.0412	-23.806	-19.606
0.0421	-22.2	-18
0.0432	-19.9	-15.7
0.0453	-19.6	-15.4
0.0462	-23.462	-19.262
0.0462	-23.462	-19.262
0.0489	-24.3	-20.1
0.0491	-23.81	-19.61
0.0491	-23.81	-19.61
0.0509	-22.8	-18.6
0.0547	-24.4	-20.2
0.0553	-24.6	-20.4
0.0573	-24.36	-20.16
0.0573	-24.36	-20.16
0.0576	-25.6	-21.4
0.0583	-23.969	-19.769
0.0601	-22.864	-18.664
0.0601	-22.864	-18.664
0.0611	-25.4	-21.2
0.06148	-23.97	-19.77
0.06148	-23.97	-19.77
0.0618	-24.893	-20.693
0.0618	-24.893	-20.693
0.0635	-25.1	-20.9
0.0641	-24.4	-20.2
0.0659	-24.765	-20.565
0.0659	-24.765	-20.565
0.0665	-24.9	-20.7
0.0684	-24.3	-20.1
0.0703	-23.9	-19.7
0.0716	-22.8	-18.6
0.072	-23.306	-19.106
0.072	-23.306	-19.106
0.0725	-22.3	-18.1
0.0729	-25.7	-21.5
0.0735	-21.9	-17.7
0.0736	-24.34	-20.14
0.0746	-25.3	-21.1
0.07469	-24.34	-20.14
0.07469	-24.34	-20.14
0.0758	-24.9	-20.7
0.0765	-23.1	-18.9
0.0774	-22.3	-18.1
0.0783	-21.8	-17.6
0.0789	-25.2	-21
0.0792	-21.8	-17.6
0.0802	-24.839	-20.639
0.0802	-24.839	-20.639
0.0809	-21.6	-17.4
0.0812	-26.6	-22.4
0.0815	-24.142	-19.942
0.0815	-24.142	-19.942
0.0818	-22.1	-17.9
0.0827	-21.1	-16.9
0.0829	-24.066	-19.866
0.0829	-24.066	-19.866
0.0836	-22	-17.8
0.0845	-22.4	-18.2
0.0853	-22.1	-17.9
0.0858	-26.4	-22.2
0.0862	-22.3	-18.1
0.0871	-22.9	-18.7
0.0893	-24.236	-20.036
0.08939	-24.24	-20.04
0.08939	-24.24	-20.04
0.0903	-21.9	-17.7
0.0916	-23	-18.8
0.0918	-23.43	-19.23
0.0918	-23.43	-19.23
0.0919	-25.7	-21.5
0.093	-22.5	-18.3
0.09311	-24.369	-20.169
0.09311	-24.369	-20.169
0.0932	-24.191	-19.991
0.0939	-25.789	-21.589
0.0939	-25.789	-21.589
0.0943	-22.9	-18.7
0.09557	-24.38	-20.18
0.0956	-22.1	-17.9
0.096	-25.763	-21.563
0.096	-25.763	-21.563
0.0969	-22.6	-18.4
0.0982	-22.6	-18.4
0.0996	-22.5	-18.3
0.0997	-24.81	-20.61
0.0997	-24.81	-20.61
0.1001	-25.18	-20.98
0.1001	-25.18	-20.98
0.1005	-25.29	-21.09
0.1005	-25.29	-21.09
0.1009	-22.2	-18
0.10137	-23.99	-19.79
0.10137	-23.99	-19.79
0.1022	-21.6	-17.4
0.1035	-21.8	-17.6
0.1048	-22.3	-18.1
0.1054	-23.994	-19.794
0.1062	-21.8	-17.6
0.1081	-25.1	-20.9
0.1088	-21.6	-17.4
0.1095	-21.9	-17.7
0.1101	-21.6	-17.4
0.1107	-21.8	-17.6
0.11132	-23.575	-19.375
0.1125	-22.3	-18.1
0.1131	-22.5	-18.3
0.1132	-24.385	-20.185
0.1136	-23.8	-19.6
0.1137	-22.4	-18.2
0.1143	-22.7	-18.5
0.1149	-21.8	-17.6
0.1155	-22.9	-18.7
0.11589	-24.38	-20.18
0.1161	-22.1	-17.9
0.1165	-23	-18.8
0.1174	-21.2	-17
0.1183	-22.1	-17.9
0.11906	-24.417	-20.217
0.1191	-21.7	-17.5
0.12	-21.7	-17.5
0.12043	-23.562	-19.362
0.1209	-21.3	-17.1
0.1218	-22	-17.8
0.1227	-22.3	-18.1
0.1229	-25.1	-20.9
0.1232	-25.16	-20.96
0.1235	-22	-17.8
0.12377	-23.824	-19.624
0.1244	-22.4	-18.2
0.1248	-24.51	-20.31
0.1248	-24.51	-20.31
0.1253	-22.4	-18.2
0.1262	-22	-17.8
0.1271	-22.1	-17.9
0.12748	-24.238	-20.038
0.1279	-22.1	-17.9
0.1281	-25.6	-21.4
0.1288	-22.3	-18.1
0.1297	-25.9	-21.7
0.1304	-22.5	-18.3
0.13191	-23.754	-19.554
0.1325	-24.65	-20.45
0.13322	-24.524	-20.324
0.1335	-24.3	-20.1
0.1336	-24.646	-20.446
0.13557	-23.809	-19.609
0.1368	-24.24	-20.04
0.1375	-24.98	-20.78
0.1375	-24.98	-20.78
0.1384	-24.3	-20.1
0.1386	-23.99	-19.79
0.13897	-23.792	-19.592
0.1398	-25.2	-21
0.1402	-23.9	-19.7
0.14327	-24.39	-20.19
0.14327	-24.39	-20.19
0.1437	-24.8	-20.6
0.1443	-25.1	-20.9
0.1462	-23.5	-19.3
0.1465	-24.385	-20.185
0.14669	-23.287	-19.087
0.1481	-22.7	-18.5
0.149	-24.8	-20.6
0.1496	-25.2	-21
0.15004	-23.833	-19.633
0.1501	-24.1	-19.9
0.1513	-25	-20.8
0.1522	-23.7	-19.5
0.1523	-24.2	-20
0.1531	-24.9	-20.7
0.15369	-24.17	-19.97
0.154	-24.2	-20
0.1548	-24.7	-20.5
0.1557	-25.4	-21.2
0.1558	-24.4	-20.2
0.1562	-24.167	-19.967
0.1566	-24.6	-20.4
0.1573	-23.37	-19.17
0.1573	-23.37	-19.17
0.1575	-24.4	-20.2
0.1584	-24.7	-20.5
0.1592	-24.1	-19.9
0.1599	-23.81	-19.61
0.1599	-23.81	-19.61
0.1601	-24.3	-20.1
0.161	-24.6	-20.4
0.1645	-22.9	-18.7
0.1653	-24.5	-20.3
0.16554	-24.56	-20.36
0.1665	-25.3	-21.1
0.1666	-24.558	-20.358
0.168	-23	-18.8
0.16976	-23.869	-19.669
0.1698	-23.2	-19
0.1701	-24.9	-20.7
0.1716	-22.3	-18.1
0.1733	-23.1	-18.9
0.1737	-24.5	-20.3
0.1751	-21.7	-17.5
0.176	-25.9	-21.7
0.1767	-25.2	-21
0.1768	-23	-18.8
0.1786	-22.6	-18.4
0.1797	-24.9	-20.7
0.17994	-23.656	-19.456
0.1804	-22.9	-18.7
0.182	-24.2	-20
0.1821	-22.4	-18.2
0.1824	-24.75	-20.55
0.1824	-24.75	-20.55
0.1837	-25.45	-21.25
0.1837	-25.45	-21.25
0.1839	-24.3	-20.1
0.18437	-23.601	-19.401
0.1856	-22	-17.8
0.1865	-22.2	-18
0.1875	-21.9	-17.7
0.19001	-23.607	-19.407
0.19168	-23.638	-19.438
0.1945	-25.4	-21.2
0.19807	-23.606	-19.406
0.1985	-25.6	-21.4
0.2	-24.2	-20
0.2	-24.1	-19.9
0.2009	-24.83	-20.63
0.2035	-25.2	-21
0.2085	-25.8	-21.6
0.21	-24.3	-20.1
0.21157	-24.092	-19.892
0.2135	-25.8	-21.6
0.21529	-24.569	-20.369
0.2167	-25.93	-21.73
0.2167	-25.93	-21.73
0.218	-25.33	-21.13
0.218	-25.33	-21.13
0.2196	-26.5	-22.3
0.22044	-23.935	-19.735
0.2236	-25.8	-21.6
0.22366	-23.743	-19.543
0.2271	-23.705	-19.505
0.2276	-25.7	-21.5
0.2285	-23.76	-19.56
0.2313	-26.2	-22
0.2343	-26.5	-22.3
0.23576	-24.066	-19.866
0.23948	-23.52	-19.32
0.241	-24.44	-20.24
0.241	-24.44	-20.24
0.2439	-24.67	-20.47
0.2439	-24.67	-20.47
0.24718	-23.232	-19.032
0.249	-25.9	-21.7
0.25	-23.9	-19.7
0.25007	-23.372	-19.172
0.2528	-24.9	-20.7
0.2532	-24.98	-20.78
0.2532	-24.98	-20.78
0.2545	-25.3	-21.1
0.2545	-25.3	-21.1
0.25784	-23.454	-19.254
0.2609	-23.07	-18.87
0.269	-25.06	-20.86
0.269	-25.06	-20.86
0.2728	-24.868	-20.668
0.2927	-24.07	-19.87
0.2927	-24.07	-19.87
0.302	-24.53	-20.33
0.3075	-22.04	-17.84
0.3086	-25.53	-21.33
0.3086	-25.53	-21.33
0.31	-23.767	-19.567
0.3376	-23.21	-19.01
0.3433	-25.25	-21.05
0.3433	-25.25	-21.05
0.3484	-22.92	-18.72
0.3764	-23.84	-19.64
0.4031	-25.55	-21.35
0.4153	-22.6	-18.4
0.42517
0.431	-22.924	-18.724
0.44877	-24.919	-20.719
0.45	-24.1	-19.9
0.46	-23.4	-19.2
0.4853	-23.09	-18.89
0.5753	-22.997	-18.797
0.57755	-25.178	-20.978
0.6163	-22.96	-18.76
0.6431	-24.33	-20.13
0.64506	-25.007	-20.807
0.68	-23.5	-19.3
0.7022	-25.27	-21.07
0.7074	-23.47	-19.27
0.72015	-24.533	-20.333
0.7212	-23.29	-19.09
0.72484	-24.52	-20.32
0.77692	-24.562	-20.362
0.7895	-23.99	-19.79
0.82	-20.49	-16.29
0.82	-24	-19.8
0.82386	-25.511	-21.311
0.85515	-24.712	-20.512
0.87722	-24.101	-19.901
0.9	-23.5	-19.3
0.92667	-25.463	-21.263
0.9287	-23.518	-19.318
0.99819	-25.136	-20.936
1	-22.6	-18.4
1.0296	-25.415	-21.215
1.046	-23.733	-19.533
1.0518	-25.021	-20.821
1.08	-23.9	-19.7
1.1233	-24.756	-20.556
1.1792	-25.258	-21.058
1.1904	-25.001	-20.801
1.191	-23.933	-19.733
1.2	-23.7	-19.5
1.206	-23.446	-19.246
1.2188	-23.642	-19.442
1.2194	-25.296	-21.096
1.2322	-23.718	-19.518
1.2342	-24.904	-20.704
1.25	-23.072	-18.872
1.25	-23.9	-19.7
1.2507	-25.195	-20.995
1.2642	-24.973	-20.773
1.2686	-25.395	-21.195
1.272	-22.991	-18.791
1.2846	-23.309	-19.109
1.3	-23.3	-19.1
1.3178	-24.89	-20.69
1.3477	-23.674	-19.474
1.3512	-23.478	-19.278
1.4765
1.5	-23.4	-19.2
1.5063	-23.674	-19.474
1.56	-23.2	-19
1.6	-23.4	-19.2
1.6407	-23.846	-19.646
1.6553	-24.98	-20.78
1.6628	-24.108	-19.908
1.72	-23.6	-19.4
1.7295	-23.751	-19.551
1.7493	-24.876	-20.676
1.75	-23.8	-19.6
1.8003	-25.193	-20.993
1.8154	-24.425	-20.225
1.83	-23.6	-19.4
1.8541	-24.962	-20.762
1.9079	-25.121	-20.921
1.965	-23.699	-19.499
1.9681	-24.004	-19.804
1.97	-23.6	-19.4
1.9927	-25.318	-21.118
2	-23.2	-19
2.07	-23.4	-19.2
2.0926	-24.119	-19.919
2.11	-23.4	-19.2
2.1205	-23.777	-19.577
2.1915	-23.736	-19.536
2.21	-23.8	-19.6
2.2269	-25.5	-21.3
2.2549	-24.759	-20.559
2.2798	-25.039	-20.839
2.2968	-24.363	-20.163
2.3	-23.1	-18.9
2.31	-23.4	-19.2
2.3576	-25.382	-21.182
2.3871	-24.174	-19.974
2.402	-24.401	-20.201
2.405	-26.369	-22.169
2.458	-26.226	-22.026
2.49	-23.6	-19.4
2.5016	-26.323	-22.123
2.5215	-24.899	-20.699
2.5236	-25.719	-21.519
2.5322	-26.004	-21.804
2.587	-24.413	-20.213
2.59	-23.2	-19
2.5995	-23.337	-19.137
2.6043	-23.57	-19.37
2.6075	-22.248	-18.048
2.6085	-25.34	-21.14
2.6173	-22.652	-18.452
2.62	-23.7	-19.5
2.627	-22.053	-17.853
2.6336	-22.382	-18.182
2.6423	-21.816	-17.616
2.6506	-23.642	-19.442
2.6559	-23.591	-19.391
2.6569	-23.315	-19.115
2.6662	-22.248	-18.048
2.6752	-21.679	-17.479
2.68	-23.5	-19.3
2.6821	-22.204	-18.004
2.6882	-24.137	-19.937
2.6935	-24.061	-19.861
2.6988	-23.715	-19.515
2.7049	-23.233	-19.033
2.705	-25.51	-21.31
2.709	-22.236	-18.036
2.7143	-23.543	-19.343
2.718	-24.076	-19.876
2.7419	-22.878	-18.678
2.7523	-22.688	-18.488
2.7661	-22.459	-18.259
2.7816	-23.638	-19.438
2.7896	-22.657	-18.457
2.79	-23.4	-19.2
2.7904	-24.293	-20.093
2.805	-25.515	-21.315
2.81	-23.6	-19.4
2.82	-23.2	-19
2.89	-23.3	-19.1
2.8984	-25.667	-21.467
2.9248	-23.896	-19.696
2.94	-23.4	-19.2
2.94	-23.67	-19.47
2.99	-23.8	-19.6
2.9979	-25.976	-21.776
3.02	-24	-19.8
3.07	-23.9	-19.7
3.0713	-24.71	-20.51
3.082	-24.25	-20.05
3.12	-23.7	-19.5
3.1313	-23.865	-19.665
3.16	-24.1	-19.9
3.17	-23.9	-19.7
3.1712	-24.159	-19.959
3.1714	-24.133	-19.933
3.23	-23.6	-19.4
3.2454	-24.49	-20.29
3.25	-24.2	-20
3.321	-24.33	-20.13
3.364	-24.288	-20.088
3.38	-23.9	-19.7
3.449	-24.11	-19.91
3.4548	-25.543	-21.343
3.457	-24.209	-20.009
3.46	-23.5	-19.3
3.4647	-24.333	-20.133
3.51	-25.084	-20.884
3.522	-24.412	-20.212
3.54	-23.6	-19.4
3.5408	-24.899	-20.699
3.62	-23.8	-19.6
3.673	-24.59	-20.39
3.69	-23.7	-19.5
3.7059	-24.212	-20.012
3.7466	-25.803	-21.603
3.7589	-23.438	-19.238
3.81	-24.1	-19.9
3.8485	-23.888	-19.688
3.85	-24.2	-20
3.8904
3.9	-24.1	-19.9
3.9206	-24.14	-19.94
3.93	-23.9	-19.7
3.9478	-25.623	-21.423
3.9855	-24.132	-19.932
3.99	-20.02	-15.82
4	-23.8	-19.6
4.0089	-24.285	-20.085
4.03	-23.5	-19.3
4.0481
4.0763	-23.705	-19.505
4.1054	-24.958	-20.758
4.1062	-24.67	-20.47
4.11	-24	-19.8
4.11	-24.1	-19.9
4.1354	-23.34	-19.14
4.2057
4.21	-24.5	-20.3
4.2554	-24.876	-20.676
4.3	-24.3	-20.1
4.34	-24.1	-19.9
4.3531
4.368	-24.499	-20.299
4.39	-23.7	-19.5
4.3931	-23.577	-19.377
4.43	-23.6	-19.4
4.437	-25.424	-21.224
4.4475	-25.547	-21.347
4.5209
4.54	-24.2	-20
4.5649	-24.748	-20.548
4.58	-24.1	-19.9
4.58	-24.2	-20
4.5926	-25.255	-21.055
4.62	-24.4	-20.2
4.6796
4.69	-24.1	-19.9
4.7098	-24.918	-20.718
4.7529	-26.236	-22.036
4.7762	-25.074	-20.874
4.7796	-24.774	-20.574
4.78	-23.9	-19.7
4.8378
4.86	-23.4	-19.2
4.94	-23.3	-19.1
4.9401	-25.812	-21.612
4.9908	-24.688	-20.488
4.9944	-24.476	-20.276
5.0026	-24.032	-19.832
5.04	-23.5	-19.3
5.0618
5.1335	-22.72	-18.52
5.19	-23.7	-19.5
5.2145	-25.542	-21.342
5.2621	-24.217	-20.017
5.3739	-23.74	-19.54
5.3967	-25.174	-20.974
5.4825
5.565	-23.35	-19.15
5.579	-25.009	-20.809
5.7612	-25.277	-21.077
5.8053	-22.95	-18.75
5.81	-21.58	-17.38
5.844
5.8554	-24.17	-19.97
5.9434	-25.908	-21.708
6.0035	-25.16	-20.96
6.0282
6.0348	-23.467	-19.267
6.0887	-22.8	-18.6
6.1903	-25.175	-20.975
6.2124
6.3032	-25.596	-21.396
6.3656	-23.12	-18.92
6.3697	-24.796	-20.596
6.3966
6.4547	-26.2	-22
6.5251	-22.115	-17.915
6.7808	-24.63	-20.43
7.0013	-24.88	-20.68
7.15	-24.264	-20.064
7.1896	-22.74	-18.54
7.3389	-23.12	-18.92
7.6177	-22.21	-18.01
7.66	-22.57	-18.37
8.0004	-22.383	-18.183
8.3359	-22.56	-18.36
8.6557	-22.79	-18.59
8.6998
8.7504	-23.935	-19.735
8.86	-24.49	-20.29
8.8741	-23.165	-18.965
8.924	-23.94	-19.74
8.9301	-23.565	-19.365
8.9783	-23.445	-19.245
9.0103	-22.195	-17.995
9.0599
9.0695	-22.23	-18.03
9.0896	-22.225	-18.025
9.096	-24.65	-20.45
9.205	-23.17	-18.97
9.293	-23.57	-19.37
9.3081	-23.556	-19.356
9.3184
9.37	-23.45	-19.25
9.3919	-17.665	-13.465
9.421	-22.2	-18
9.4609	-24.51	-20.31
9.4829
9.5399	-23.635	-19.435
9.5746	-23.76	-19.56
9.581	-23.34	-19.14
9.5878	-23.295	-19.095
9.6088	-22.22	-18.02
9.6164	-20.2	-16
9.6297	-22.14	-17.94
9.657	-23.34	-19.14
9.6843	-22.22	-18.02
9.6904	-23.2	-19
9.7049	-22.135	-17.935
9.718	-24.51	-20.31
9.7432
9.7599	-22.99	-18.79
9.8201
9.8255	-23.36	-19.16
9.836	-23.3	-19.1
9.8434	-23.36	-19.16
9.8511	-25.62	-21.42
9.865	-20.2	-16
9.9117	-21.75	-17.55
9.9317	-22.205	-18.005
9.941	-23.2	-19
9.9426	-22.21	-18.01
9.9736	-23.01	-18.81
10.02	-22.99	-18.79
10.024	-22.87	-18.67
10.033	-23.035	-18.835
10.065	-22.87	-18.67
10.092	-21.425	-17.225
10.108	-23.447	-19.247
10.114	-25.62	-21.42
10.153	-20.26	-16.06
10.177	-23.45	-19.25
10.177	-21.75	-17.55
10.193
10.202	-22.99	-18.79
10.203	-25.025	-20.825
10.234	-22.42	-18.22
10.241	-23.01	-18.81
10.246	-21.17	-16.97
10.302	-23.04	-18.84
10.307
10.322	-23.255	-19.055
10.33	-22.259	-18.059
10.344	-22.42	-18.22
10.364	-21.43	-17.23
10.367
10.409	-21.063	-16.863
10.423	-23.025	-18.825
10.426	-20.26	-16.06
10.461	-23.26	-19.06
10.478	-25.03	-20.83
10.484
10.499	-22.98	-18.78
10.523	-21.17	-16.97
10.548	-21.355	-17.155
10.576	-21.06	-16.86
10.623	-23.385	-19.185
10.682
10.696	-22.98	-18.78
10.706	-23.03	-18.83
10.742	-24.55	-20.35
10.762	-21.5	-17.3
10.806	-23.105	-18.905
10.835	-21.36	-17.16
10.85	-23.92	-19.72
10.888	-22.17	-17.97
10.9	-22.06	-17.86
10.914	-21.5	-17.3
10.93	-22.17	-17.97
11.059	-25.21	-21.01
11.125	-21.335	-17.135
11.141	-21.56	-17.36
11.189	-23.11	-18.91
11.2	-22.805	-18.605
11.205	-21.56	-17.36
11.217	-23.955	-19.755
11.291	-22.4	-18.2
11.317	-22.5	-18.3
11.333	-22.395	-18.195
11.411	-23.07	-18.87
11.417	-21.72	-17.52
11.463	-21.72	-17.52
11.474	-19.19	-14.99
11.505	-25.035	-20.835
11.518	-22.5	-18.3
11.523	-19.19	-14.99
11.579	-23.07	-18.87
11.597	-21.72	-17.52
11.651	-21.715	-17.515
11.653	-23.36	-19.16
11.733	-23.36	-19.16
11.805	-20.925	-16.725
11.806
11.819	-20.54	-16.34
11.824	-23.09	-18.89
11.83	-20.485	-16.285
11.841	-20.425	-16.225
11.843	-25.3	-21.1
11.852	-20.915	-16.715
11.86	-24.555	-20.355
11.872	-21.375	-17.175
11.878	-21.92	-17.72
11.894	-20.33	-16.13
11.897	-22.635	-18.435
11.906	0
11.909	-22.55	-18.35
11.913	-20.92	-16.72
11.922	-23.595	-19.395
11.933	-21.63	-17.43
11.945	-21.215	-17.015
11.955	-20.66	-16.46
11.955	-22.78	-18.58
11.965	-23.09	-18.89
11.981	-23.05	-18.85
11.985	-22.55	-18.35
12	-21.475	-17.275
12.024	-20.67	-16.47
12.029
12.037	-24.56	-20.36
12.065
12.091	-21.61	-17.41
12.098	-20.62	-16.42
12.099	-23.125	-18.925
12.108	-21.92	-17.72
12.129	-21.605	-17.405
12.145	-20.895	-16.695
12.164	0
12.172	-20.45	-16.25
12.174	-24.66	-20.46
12.185	-22.64	-18.44
12.204	-20.45	-16.25
12.211	-21.1	-16.9
12.238	-23.6	-19.4
12.241	-21.1	-16.9
12.241	-22.295	-18.095
12.245	-22.205	-18.005
12.279	-22.57	-18.37
12.28	-22.78	-18.58
12.3	-21.45	-17.25
12.318	-21.41	-17.21
12.318
12.328	-22.63	-18.43
12.339	-21.415	-17.215
12.347	-22.45	-18.25
12.377	-22.49	-18.29
12.395	0
12.398
12.42	-22.46	-18.26
12.453	-21.45	-17.25
12.463	-23.861	-19.661
12.468	-24.66	-20.46
12.47
12.488	-21.9	-17.7
12.495	-23.24	-19.04
12.505	-22.9	-18.7
12.515	-22.235	-18.035
12.518	-22.21	-18.01
12.521	-22.9	-18.7
12.561
12.568	-20.895	-16.695
12.588	-22.45	-18.25
12.589	-22.38	-18.18
12.633	-23.48	-19.28
12.639	-22.46	-18.26
12.641	0
12.691	-23.24	-19.04
12.695	-21.46	-17.26
12.715	-21.46	-17.26
12.728	-21.28	-17.08
12.748	-21.28	-17.08
12.777	-23.48	-19.28
12.8	-22.43	-18.23
12.807	-23.015	-18.815
12.823	-21.76	-17.56
12.845	-21.755	-17.555
12.85	-23.02	-18.82
12.867	-20.36	-16.16
12.888	-23.705	-19.505
12.89	-20.36	-16.16
12.89	-19.91	-15.71
12.9	-21.78	-17.58
12.918	-21.67	-17.47
12.927	-23.71	-19.51
12.942	-21.67	-17.47
12.953	-22.82	-18.62
12.983	-22.82	-18.62
13.046
13.058	0
13.06	-23.235	-19.035
13.095	-21.25	-17.05
13.099	-23.24	-19.04
13.101	-23.04	-18.84
13.117	-20.74	-16.54
13.159	-20.74	-16.54
13.198
13.212	-24.865	-20.665
13.224	-21.22	-17.02
13.23	-21.215	-17.015
13.245	-21.71	-17.51
13.252	-21.71	-17.51
13.257	-23.17	-18.97
13.267	-21.695	-17.495
13.274	-24.87	-20.67
13.294	-21.7	-17.5
13.305	-20.67	-16.47
13.313	0
13.322	-20.825	-16.625
13.325	-25.27	-21.07
13.326	-23.17	-18.97
13.346	-21.575	-17.375
13.358	-20.88	-16.68
13.361	-21.5	-17.3
13.363	-20.67	-16.47
13.376	-24.04	-19.84
13.393	-25.27	-21.07
13.395	-20.83	-16.63
13.396	-19.05	-14.85
13.428	-19.06	-14.86
13.429	-22.47	-18.27
13.443	-24.04	-19.84
13.463	-20.88	-16.68
13.476	-21.31	-17.11
13.479
13.494	-22.47	-18.27
13.528	-23.32	-19.12
13.533	-19.05	-14.85
13.592	-23.32	-19.12
13.592	-19.06	-14.86
13.636
13.656	-21.31	-17.11
13.703	-24.07	-19.87
13.722	-23.65	-19.45
13.767	-24.07	-19.87
13.785	-23.65	-19.45
13.785	-21.365	-17.165
13.799	-25.12	-20.92
13.815	-22.09	-17.89
13.821	-23.695	-19.495
13.84	-21.61	-17.41
13.843	-21.37	-17.17
13.855	-25.12	-20.92
13.881	-23.06	-18.86
13.917	-21.86	-17.66
14.087	-22.09	-17.89
14.1	-23.003	-18.803
14.14	-20.115	-15.915
14.215	-21.86	-17.66
14.284	-20.26	-16.06
14.3
14.358	-24.486	-20.286
14.366
14.413
14.456	-22.595	-18.395
14.463	-21.21	-17.01
14.465	-21.21	-17.01
14.499	-20.12	-15.92
14.511
14.522
14.557	-21.22	-17.02
14.563	-21.215	-17.015
14.598	-22.36	-18.16
14.608	-22.36	-18.16
14.645	-25.05	-20.85
14.659	-25.05	-20.85
14.679	-21.61	-17.41
14.692	-22.68	-18.48
14.709	-22.68	-18.48
14.735	0
14.74	-25.296	-21.096
14.757
14.779	-25.72	-21.52
14.804	-25.717	-21.517
14.828	-22.56	-18.36
14.843	0
14.859	-21.295	-17.095
14.862
14.876	-21.45	-17.25
14.892	-21.5	-17.3
14.9	-22.6	-18.4
14.941	0
14.945	-22.09	-17.89
15.008	-21.61	-17.41
15.018	-19.235	-15.035
15.03	-25.29	-21.09
15.04	0
15.046	-25.29	-21.09
15.095	-21.3	-17.1
15.1	0
15.115	-21.5	-17.3
15.128
15.179	-19.61	-15.41
15.201	-19.23	-15.03
15.209	-26.35	-22.15
15.255
15.29
15.3	-21.71	-17.51
15.311	-19.61	-15.41
15.312	0
15.336	-19.52	-15.32
15.371
15.418	-19.52	-15.32
15.434	-21.395	-17.195
15.453	-21.45	-17.25
15.462	-22.08	-17.88
15.479	-19.215	-15.015
15.49
15.516	-19.21	-15.01
15.546
15.569	-22.08	-17.88
15.571	-24.41	-20.21
15.585	-21.58	-17.38
15.602	0
15.606
15.623	-20.805	-16.605
15.63	0
15.64	-22.43	-18.23
15.658
15.662	-20.86	-16.66
15.68	-25.435	-21.235
15.7	-21.72	-17.52
15.711	0
15.722	-20.705	-16.505
15.73	-20.335	-16.135
15.749	-24.41	-20.21
15.756	-25.179	-20.979
15.792	0
15.832	0
15.84	-24.539	-20.339
15.862	-26.04	-21.84
16	-20.35	-16.15
16.003	-24.45	-20.25
16.029	-20.515	-16.315
16.034	0
16.049	0
16.066	-25.44	-21.24
16.066	0
16.111	-26.04	-21.84
16.116	-24.73	-20.53
16.121	-20.445	-16.245
16.132	-24.45	-20.25
16.136	0
16.146	-24.455	-20.255
16.191	0
16.255	-21.31	-17.11
16.285	0
16.316	-24.73	-20.53
16.341
16.349	0
16.407	0
16.428	-24.46	-20.26
16.45
16.475	-19.855	-15.655
16.655	-21.31	-17.11
16.678	0
16.717	-20.46	-16.26
16.732	-18.013	-13.813
16.818
16.82	-24.853	-20.653
16.844	-20.46	-16.26
16.921	-17.4	-13.2
16.954	-17.08	-12.88
17.014	-17.4	-13.2
17.022
17.123
17.174	-21.58	-17.38
17.233
17.376	-18.35	-14.15
17.399	-20.56	-16.36
17.427	-18.35	-14.15
17.441
17.453	0
17.484	-19.97	-15.77
17.56	-19.97	-15.77
17.621
17.746	0
17.757
17.796	-21.37	-17.17
17.864
17.902	-21.68	-17.48
17.925	-23.66	-19.46
17.963	-21.37	-17.17
18.037
18.108	-21.68	-17.48
18.206	0
18.228	-22.2	-18
18.26	-24.955	-20.755
18.278
18.297
18.343	0
18.373	-22.52	-18.32
18.38
18.435	-28.18	-23.98
18.437	-23.04	-18.84
18.476
18.49	0
18.517	-22.99	-18.79
18.594	-23.08	-18.88
18.613	-24.2	-20
18.621
18.638
18.679	-23.12	-18.92
18.725	-23.05	-18.85
18.726	-28.18	-23.98
18.774	-28.55	-24.35
18.795	-24.34	-20.14
18.814
18.823	-22.99	-18.79
18.875	-23.08	-18.88
18.913	-23.075	-18.875
18.974
19.012	-23.24	-19.04
19.013	-23.12	-18.92
19.032
19.045	-22.59	-18.39
19.057
19.099
19.104	-28.55	-24.35
19.146	-22.71	-18.51
19.149	-22.565	-18.365
19.183	0
19.194
19.215	-23.07	-18.87
19.216	-22.91	-18.71
19.226	-22.95	-18.75
19.242	-22.62	-18.42
19.266
19.268	-22.48	-18.28
19.293	-22.68	-18.48
19.296	-25.62	-21.42
19.315	-23.18	-18.98
19.34	-21.4	-17.2
19.349	-22.29	-18.09
19.375	-22.34	-18.14
19.382	-22.417	-18.217
19.407	-21.5	-17.3
19.501	-22.705	-18.505
19.502
19.519
19.548	-21.73	-17.53
19.551
19.593	-22.945	-18.745
19.603	-22.68	-18.48
19.617	-22.4	-18.2
19.63	-22.68	-18.48
19.67	-22.18	-17.98
19.674	-25.62	-21.42
19.698	0
19.721
19.729
19.756	0
19.764
19.803	-23.3	-19.1
19.816	-24.31	-20.11
19.824
19.844	0
19.858
19.913
19.916	-21.54	-17.34
19.927	0
19.934	-28.31	-24.11
19.937	-23.56	-19.36
19.96	0
19.973
19.986
20.011	0
20.039	-22.79	-18.59
20.051
20.059	-22.54	-18.34
20.094	0
20.101	-23.535	-19.335
20.15	0
20.157	-23.25	-19.05
20.16
20.166
20.188	-21.81	-17.61
20.219	0
20.246	-22.39	-18.19
20.265
20.268	-25.13	-20.93
20.273	-24.31	-20.11
20.3	-23.635	-19.435
20.3	-24.01	-19.81
20.329	0
20.339
20.356	0
20.382	-21.84	-17.64
20.383	-25.91	-21.71
20.396	-22.105	-17.905
20.399	-27.22	-23.02
20.411	-28.31	-24.11
20.438	0
20.442	-26.61	-22.41
20.455	0
20.455
20.483	-23.17	-18.97
20.496	-21.705	-17.505
20.498	-27.74	-23.54
20.507	-23.83	-19.63
20.533	-20.085	-15.885
20.574	-23.585	-19.385
20.617
20.622
20.666	-25.525	-21.325
20.735
20.751	-25.48	-21.28
20.812
20.844	-26.63	-22.43
20.853
20.876	-24.6	-20.4
20.899	-27.165	-22.965
20.91	0
20.977
21.027
21.049
21.144
21.242	0
21.263
21.281	-24.3	-20.1
21.326	-25.49	-21.29
21.369
21.413	-22.495	-18.295
21.451
21.468	-24.02	-19.82
21.496	-26.36	-22.16
21.498	-24.6	-20.4
21.605
21.755	-25.89	-21.69
21.822
21.849
21.905
21.918	0
21.977	-24.3	-20.1
22.029
22.033	-25.485	-21.285
22.034
22.094	0
22.097
22.153	0
22.176
22.205	-24.015	-19.815
22.237	-27.05	-22.85
22.272	-23.22	-19.02
22.285	-21.54	-17.34
22.332	0
22.405
22.557	-25.885	-21.685
22.561	0
22.628
22.711
22.797
22.859	-25.06	-20.86
22.866
22.94	-26.197	-21.997
22.949	-23.655	-19.455
23.021	-23.61	-19.41
23.022
23.024	0
23.068	-23.27	-19.07
23.084	-28.29	-24.09
23.111	-25.12	-20.92
23.182	-24.06	-19.86
23.223	-22.435	-18.235
23.265
23.307
23.349
23.392
23.439
23.46	0
23.471
23.48	-25.412	-21.212
23.535	0
23.568	-24.52	-20.32
23.584
23.626	-26.41	-22.21
23.673	-26.855	-22.655
23.713	-26.675	-22.475
23.753	-25.835	-21.635
23.826	-25.36	-21.16
23.829	-27.06	-22.86
23.854	-28.29	-24.09
24.318	-24.52	-20.32
24.345	-26.5	-22.3
24.401	0
24.481	0
24.509	-27.47	-23.27
24.567	0
24.577	-27.78	-23.58
24.649	0
24.652	0
24.719	0
24.738	-29.61	-25.41
24.738	-34.71	-30.51
24.745	-32.24	-28.04
24.745	-34.66	-30.46
24.81	0
24.892	0
24.976	0
25.024	-28.99	-24.79
25.134	-34.05	-29.85
25.134	-31.24	-27.04
25.196	-27.07	-22.87
25.196	-34	-29.8
25.248
25.286	-33.66	-29.46
25.286	-27.22	-23.02
25.3	-25.905	-21.705
26.048	-29.51	-25.31
26.048	-34.62	-30.42
26.103	-32.96	-28.76
26.103	-28.91	-24.71
26.128	-29.07	-24.87
26.128	-32.98	-28.78
26.442
26.514	-33.16	-28.96
26.514	-27.93	-23.73
26.57	-29.431	-25.231
27.04	0
27.093	-31.17	-26.97
27.445	-30.74	-26.54
27.85	-29.67	-25.47
27.982
28.563	-33.21	-29.01
28.563	-29.7	-25.5
28.716	-28.75	-24.55
28.78	-30.326	-26.126
28.813
28.936	-30.08	-25.88
28.936	-30.83	-26.63
29.21	-30.783	-26.583
29.437
29.54	-27.12	-22.92
29.57	-31.582	-27.382
29.57
29.64	-31.093	-26.893
30.033	-28.88	-24.68
30.033	-29.93	-25.73
30.063
30.065	-29.75	-25.55
30.065	-27.7	-23.5
30.165	-30.16	-25.96
30.165	-30.91	-26.71
30.177	-30.47	-26.27
30.177	-31.52	-27.32
30.334	-29.71	-25.51
30.606	-30.15	-25.95
30.606	-31.27	-27.07
30.612
30.62	-30.431	-26.231
30.719	-30.43	-26.23
31.095
31.27	-29.849	-25.649
31.562	-31.58	-27.38
31.658
31.762	-31.09	-26.89
31.962	-30.43	-26.23
32.04	-30.002	-25.802
32.076
32.151	-33.49	-29.29
32.162	-29.85	-25.65
32.322
32.362	-30	-25.8
32.423
32.507
32.52	-29.46	-25.26
32.58	-29.767	-25.567
32.59	-31.25	-27.05
32.605	-29.24	-25.04
32.708	-31.22	-27.02
32.708	-32.41	-28.21
32.732	-29.77	-25.57
32.82	-30.08	-25.88
32.83	-29.613	-25.413
32.91	-29.46	-25.26
32.912	-29.61	-25.41
32.946	-34.09	-29.89
32.954	-35.02	-30.82
32.97	-29.244	-25.044
32.975	-32.93	-28.73
33.09	-30.56	-26.36
33.11	-33.74	-29.54
33.173	-34.8	-30.6
33.211
33.223	-29.46	-25.26
33.256	-28.88	-24.68
33.257	-33.55	-29.35
33.309	-29.24	-25.04
33.329	-29.6	-25.4
33.362	-30.58	-26.38
33.372
33.382	-30.87	-26.67
33.415
33.432	-30.66	-26.46
33.45	-29.598	-25.398
33.477	-34.71	-30.51
33.489	-29.6	-25.4
33.533	-28.51	-24.31
33.57	-28.507	-24.307
33.599
33.613	-34.05	-29.85
33.614	-30.84	-26.64
33.651	-29.75	-25.55
33.667	-31.27	-27.07
33.688
33.69	-30.676	-26.476
33.733
33.768	-30.68	-26.48
33.917
34.068	-30.65	-26.45
34.099	-34.39	-30.19
34.106	-31.8	-27.6
34.12
34.124	-30.91	-26.71
34.139	-31.33	-27.13
34.367	-31.52	-27.32
34.477	-33.27	-29.07
34.613	-30.23	-26.03
34.635
34.667	-30.59	-26.39
34.69	-31.327	-27.127
34.745	-31.64	-27.44
34.814	-31.49	-27.29
34.879	-32.27	-28.07
34.944	-31.52	-27.32
34.99	-23.64	-19.44
35.056	-26.2	-22
35.092
35.116	-30.13	-25.93
35.17	-25.41	-21.21
35.185	-30.03	-25.83
35.234	-25.91	-21.71
35.29	-30.58	-26.38
35.293
35.362	-34	-29.8
35.408	-31.29	-27.09
35.449	-30.84	-26.64
35.522
35.558	-31.27	-27.07
35.56	-30.66	-26.46
35.6	-33.55	-29.35
35.672
35.718	-32.56	-28.36
35.788	-31.18	-26.98
35.805
35.86	-30.837	-26.637
35.886	-33.27	-29.07
35.902
35.954
36.001	-31.79	-27.59
36.09	-31.271	-27.071
36.109	-33.52	-29.32
36.169	-30.56	-26.36
36.389	-30.68	-26.48
36.48	-33.274	-29.074
36.608	-34.39	-30.19
36.809
36.81	-31.252	-27.052
37.014	-34.01	-29.81
37.06	-31.33	-27.13
37.096
37.1	-30.558	-26.358
37.161	-32.56	-28.36
37.25	-33.66	-29.46
37.43	-30.868	-26.668
38.135	-34.016	-29.816
38.184	-34.934	-30.734
38.25	-30.228	-26.028
38.425	-34.136	-29.936
38.491	-33.755	-29.555
38.494
38.55	-30.647	-26.447
38.62	-30.128	-25.928
38.621	-34.32	-30.12
39.135	-33.407	-29.207
39.352	-35.044	-30.844
39.371	-34.654	-30.454
39.383	-35.231	-31.031
39.401	-34.895	-30.695
39.423	-35.015	-30.815
39.435	-35.076	-30.876
39.464	-34.416	-30.216
39.51	-33.775	-29.575
39.581	-32.562	-28.362
39.651	-33.454	-29.254
39.705	-34.468	-30.268
39.776	-34.039	-29.839
39.974	-34.126	-29.926
40.27	-34.704	-30.504
40.806	-33.464	-29.264
41.337	-33.319	-29.119
42.531	-31.37	-27.17
42.651	-32.5	-28.3
42.811	-29.43	-25.23
42.929	-29.67	-25.47
43.152	-32.98	-28.78
43.42	-30.33	-26.13
44.461	-31.91	-27.71
44.703	-30.78	-26.58

## Sheet: forg
Interpolated Age (Ma)	Interpolated d13Corg	Interpolated benthic d13C	Calculated forg
0	-23.877	0.2	0.28426
0.044748	-19.478	0.42008	0.35195
0.089496	-24.152	0.28026	0.28344
0.13424	-24.531	-0.17487	0.26628
0.17899	-23.266	0.8338	0.30935
0.22374	-23.615	1.8999	0.33314
0.26849	-25.022	-0.2906	0.25787
0.31324	-21.297	-0.15077	0.30614
0.35798	-22.962	-0.17878	0.28379
0.40273	-25.589	1.2899	0.29483
0.44748	-25.14	0.61557	0.28195
0.49223	-23.022	0.7519	0.31012
0.53698	-22.59	0.61093	0.31165
0.58172	-26.043	0.3022	0.26435
0.62647	-23.07	-0.029447	0.28698
0.67122	-23.572	-0.072241	0.27983
0.71597	-24.739	0.42448	0.28103
0.76072	-25.122	-0.70058	0.24483
0.80546	-23.07	0.12976	0.29169
0.85021	-24.844	0.46897	0.28112
0.89496	-23.622	-0.27024	0.27337
0.93971	-17.603	0.46825
0.98446	-32.948	0.36882
1.0292	-25.426	0.48024	0.27532
1.074	-24.062	0.87727	0.30099
1.1187	-24.681	0.68498	0.28877
1.1634	-25.27	1.006	0.29091
1.2082	-23.394	0.31986	0.29333
1.2529	-25.66	-0.17747	0.25481
1.2977	-23.257	-0.050544	0.28413
1.3424	-23.96	0.61172	0.29491
1.3872	-22.071	0.51073	0.31559
1.4319	-21.703	0.93747	0.33294
1.4767	-22.556	1.0262	0.32376
1.5214	-23.634	1.0523	0.3108
1.5662	-23.204	1.0969	0.31732
1.6109	-23.488	0.7192	0.30347
1.6557	-24.952	0.62859	0.28431
1.7004	-23.4	0.63534	0.30219
1.7452	-24.88	0.92918	0.29313
1.7899	-25.27	0.60448	0.28029
1.8347	-23.764	0.69138	0.2994
1.8794	-25.31	-0.17765	0.25823
1.9242	-24.812	0.29423	0.27663
1.9689	-23.837	0.96453	0.306
2.0137	-22.321	0.9934	0.32598
2.0584	-23.117	-0.52265	0.27144
2.1032	-23.647	0.84009	0.30488
2.1479	-23.789	-0.12802	0.27573
2.1927	-23.739	0.39062	0.29128
2.2374	-25.284	-1.3971	0.22201
2.2822	-24.994	0.0076188	0.26668
2.3269	-24.061	-0.057347	0.27476
2.3716	-24.817	-0.36308	0.25783
2.4164	-27.928	1.2458	0.27086
2.4611	-26.042	0.96463	0.28182
2.5059	-26.428	0.032466	0.25338
2.5506	-26.387	0.87076	0.27597
2.5954	-23.189	0.021502	0.28708
2.6401	-21.867	-0.53381	0.28634
2.6849	-23.037	-0.31255	0.27884
2.7296	-23.498	0.71346	0.30318
2.7744	-23.108	1.0323	0.31678
2.8191	-23.23	1.0304	0.31519
2.8639	-21.985	0.86344	0.3269
2.9086	-25.065	0.61985	0.28286
2.9534	-23.319	0.73042	0.30584
2.9981	-26.007	0.18896	0.26163
3.0429	-22.681	0.56418	0.30914
3.0876	-24.062	0.14005	0.28045
3.1324	-23.878	0.50629	0.29292
3.1771	-23.557	0.43978	0.2948
3.2219	-23.274	1.0228	0.31444
3.2666	-24.184	1.011	0.30316
3.3114	-24.325	0.89033	0.29831
3.3561	-24.325	0.19695	0.27916
3.4009	-23.52	0.88508	0.30765
3.4456	-23.594	1.0443	0.31107
3.4903	-25.623	1.1613	0.29119
3.5351	-23.736	0.34613	0.29005
3.5798	-24.368	1.0742	0.30272
3.6246	-23.826	-0.36915	0.26814
3.6693	-24.656	1.1096	0.30037
3.7141	-24.509	0.7794	0.29323
3.7588	-23.44	1.0728	0.31373
3.8036	-24.067	0.67499	0.29541
3.8483	-23.858	1.1881	0.31173
3.8931	-24.1	1.0013	0.30388
3.9378	-24.628	0.73981	0.29084
3.9826	-25.518	0.88391	0.2851
4.0273	-23.574	1.0253	0.3108
4.0721	-23.593	1.0879	0.31226
4.1168	-23.696	1.078	0.31074
4.1616	-23.696	0.90466	0.30606
4.2063	-24.458	0.48047	0.28564
4.2511	-24.873	0.66819	0.28623
4.2958	-24.34	0.56621	0.28931
4.3406	-24.104	1.0002	0.30381
4.3853	-23.885	0.50074	0.29268
4.4301	-23.612	0.91491	0.30734
4.4748	-25.346	0.88887	0.28704
4.5196	-24.254	1.2794	0.30944
4.5643	-24.754	1.1659	0.30075
4.609	-24.726	0.73768	0.28971
4.6538	-23.822	0.71556	0.29938
4.6985	-24.449	0.8091	0.29471
4.7433	-26.107	0.86224	0.27853
4.788	-23.672	0.68737	0.30038
4.8328	-23.502	0.82564	0.30624
4.8775	-23.334	-0.06564	0.28278
4.9223	-23.167	0.76992	0.30882
4.967	-26.032	0.77008	0.27687
5.0118	-23.86	0.64217	0.29691
5.0565	-23.297	0.71818	0.30577
5.1013	-22.818	0.77971	0.31349
5.146	-22.824	0.57224	0.30754
5.1908	-23.746	0.80082	0.30263
5.2355	-24.977	0.94927	0.2926
5.2803	-23.856	1.1317	0.31025
5.325	-23.197	0.8606	0.31095
5.3698	-23.554	1.1392	0.31411
5.4145	-25.835	0.92313	0.28286
5.4593	-25.283	1.2396	0.29682
5.504	-23.033	0.93817	0.31515
5.5488	-22.221	1.026	0.32824
5.5935	-26.329	1.1166	0.28282
5.6383	-28.023	1.0895	0.2662
5.683	-27.784	1.0099	0.26638
5.7278	-26.567	0.85458	0.2738
5.7725	-24.798	0.79379	0.29042
5.8172	-21.721	0.93014	0.33247
5.862	-24.448	0.7444	0.29298
5.9067	-25.635	0.78297	0.28124
5.9515	-25.906	0.96066	0.2831
5.9962	-25.404	-0.64247	0.24385
6.041	-23.262	0.016998	0.28608
6.0857	-22.801	-0.058055	0.28939
6.1305	-23.714	0.20977	0.28641
6.1752	-24.916	-0.15499	0.26286
6.22	-25.557	-0.1839	0.25562
6.2647	-25.902	-0.38299	0.24668
6.3095	-25.425	-0.37993	0.2513
6.3542	-23.143	0.015806	0.28745
6.399	-27.162	-0.73067	0.22572
6.4437	-26.458	0.11846	0.25543
6.4885	-24.257	-0.19577	0.26858
6.5332	-21.902	-0.38183	0.29073
6.578	-22.219	-0.27253	0.29009
6.6227	-22.922	-0.61969	0.27068
6.6675	-23.571	-0.45003	0.26851
6.7122	-24.099	-0.28082	0.26778
6.757	-24.485	-0.40993	0.25986
6.8017	-24.728	-0.30272	0.2605
6.8465	-24.876	-0.21266	0.2616
6.8912	-24.95	-0.30495	0.25817
6.9359	-24.961	-0.36375	0.25635
6.9807	-24.917	0.14574	0.27138
7.0254	-24.831	0.11132	0.27132
7.0702	-24.732	0.31731	0.27813
7.1149	-24.602	0.18503	0.27582
7.1597	-23.92	0.028688	0.27884
7.2044	-22.638	0.21853	0.29964
7.2492	-22.858	0.21044	0.29666
7.2939	-23.041	0.31116	0.29734
7.3387	-23.12	0.45814	0.3006
7.3834	-23.082	0.50851	0.30251
7.4282	-22.932	0.36827	0.30034
7.4729	-22.697	0.40477	0.30434
7.5177	-22.422	0.598	0.31347
7.5624	-22.186	0.68227	0.31901
7.6072	-22.154	0.66898	0.31905
7.6519	-22.505	0.5554	0.31115
7.6967	-22.633	0.73551	0.31463
7.7414	-22.586	0.53264	0.30946
7.7862	-22.528	0.67664	0.31433
7.8309	-22.476	0.61836	0.31334
7.8757	-22.434	-0.23403	0.28857
7.9204	-22.404	0.43033	0.30884
7.9652	-22.387	0.23411	0.3033
8.0099	-22.384	0.50494	0.31128
8.0546	-22.397	0.65838	0.31551
8.0994	-22.419	0.63756	0.31463
8.1441	-22.444	0.47601	0.30966
8.1889	-22.47	0.74913	0.31714
8.2336	-22.497	0.7569	0.31701
8.2784	-22.524	0.69287	0.31483
8.3231	-22.552	0.7296	0.31551
8.3679	-22.58	0.40833	0.30594
8.4126	-22.608	0.65343	0.31262
8.4574	-22.636	0.87902	0.31862
8.5021	-22.664	0.95405	0.32034
8.5469	-22.692	0.89608	0.31836
8.5916	-22.721	0.93609	0.3191
8.6364	-22.752	0.64199	0.31045
8.6811	-23.073	0.65289	0.3067
8.7259	-23.665	0.82804	0.30433
8.7706	-24.113	0.61041	0.2931
8.8154	-24.495	1	0.2993
8.8601	-24.481	0.63066	0.28952
8.9049	-23.847	0.76153	0.30035
8.9496	-23.442	0.58998	0.30042
8.9944	-22.818	0.31297	0.30015
9.0391	-22.212	0.31835	0.30808
9.0839	-22.225	0.5947	0.31597
9.1286	-24.497	0.58658	0.28813
9.1734	-23.468	0.6032	0.30047
9.2181	-23.172	0.6444	0.30523
9.2628	-23.467	0.57831	0.29979
9.3076	-23.557	0.3048	0.29097
9.3523	-23.508	0.3591	0.29309
9.3971	-18.118	0.15812	0.36807
9.4418	-23.727	0.15805	0.28477
9.4866	-24.356	0.30284	0.28181
9.5313	-23.663	0.46935	0.29439
9.5761	-23.669	0.44088	0.29352
9.6208	-20.766	0.45064	0.33236
9.6656	-23.11	0.39876	0.29902
9.7103	-23.07	0.28074	0.29611
9.7551	-23.105	-0.016347	0.28696
9.7998	-23.259	0.28745	0.29401
9.8446	-23.59	0.24292	0.2888
9.8893	-21.014	0.12325	0.31871
9.9341	-22.429	0.25705	0.30344
9.9788	-23.085	0.62765	0.30585
10.024	-22.881	0.66896	0.30956
10.068	-22.754	0.73489	0.31305
10.113	-25.308	0.70416	0.28256
10.158	-20.633	0.62192	0.33951
10.203	-24.092	0.70332	0.2959
10.247	-20.962	0.50528	0.33108
10.292	-22.813	0.53914	0.30675
10.337	-22.334	0.7121	0.31788
10.382	-20.859	0.74671	0.33976
10.426	-20.113	0.62169	0.34766
10.471	-24.32	0.55701	0.28929
10.516	-21.619	0.51093	0.32179
10.561	-21.235	0.33698	0.32205
10.605	-22.552	0.066918	0.29623
10.65	-23.313	0.35592	0.29533
10.695	-22.976	0.12253	0.29262
10.74	-24.648	-0.093561	0.2674
10.784	-22.331	0.14459	0.30137
10.829	-21.457	0.1445	0.31307
10.874	-22.736	0.31902	0.30136
10.919	-21.694	0.14718	0.30989
10.963	-23.46	0.037419	0.28435
11.008	-24.889	0.42276	0.27937
11.053	-25.342	0.529	0.2775
11.098	-22.843	0.45146	0.30384
11.142	-21.584	0.38787	0.31864
11.187	-23.121	0.53515	0.30278
11.232	-24.127	0.38191	0.28659
11.277	-22.551	0.17795	0.29954
11.321	-22.477	0.63278	0.31374
11.366	-22.618	0.53746	0.30917
11.411	-23.074	0.73315	0.30895
11.456	-22.46	0.75445	0.31742
11.5	-24.885	0.76989	0.28883
11.545	-20.113	0.79469	0.35284
11.59	-22.251	0.92104	0.3249
11.634	-19.959	0.53435	0.34752
11.679	-24.26	0.61497	0.29156
11.724	-23.518	0.65819	0.30141
11.769	-22.16	0.53758	0.31519
11.813	-20.69	0.65092	0.33951
11.858	-23.879	0.77264	0.30028
11.903	-23.511	0.71105	0.30296
11.948	-21.06	0.47385	0.32869
11.992	-21.939	0.49799	0.31701
12.037	-24.611	0.23081	0.27702
12.082	-22.743	0.21913	0.29834
12.127	-21.673	0.60917	0.32392
12.171	-20.392	0.57512	0.34185
12.216	-21.526	0.57013	0.32484
12.261	-21.943	0.35027	0.31261
12.306	-21.302	0.46395	0.32489
12.35	-22.476	0.70477	0.3158
12.395	-22.498	0.34206	0.30506
12.44	-21.791	0.53618	0.32014
12.485	-21.887	0.69374	0.32341
12.529	-23.327	0.73078	0.30574
12.574	-21.293	0.69611	0.33187
12.619	-23.531	0.66181	0.30135
12.664	-22.678	0.86935	0.3178
12.708	-21.479	0.84079	0.33338
12.753	-21.521	0.6902	0.32842
12.798	-22.384	0.56774	0.31308
12.843	-21.431	0.84576	0.33421
12.887	-24.467	0.79752	0.2942
12.932	-23.175	0.77244	0.30878
12.977	-22.814	0.78244	0.31361
13.022	-23.031	0.83795	0.3124
13.066	-22.925	0.57277	0.30629
13.111	-21.546	0.81984	0.3318
13.156	-20.629	0.75316	0.34347
13.201	-24.668	0.84524	0.29323
13.245	-21.716	0.92499	0.33239
13.29	-22.231	1.0477	0.32871
13.335	-22.304	1.0583	0.328
13.38	-24.661	0.93643	0.29574
13.424	-10.843	1.1626
13.469	-21.008	0.86627	0.34101
13.514	-23.455	0.70539	0.30348
13.559	-18.348	1.1993	0.39611
13.603	-18.755	1.2463	0.38976
13.648	-20.936	1.526	0.36068
13.693	-23.622	1.7905	0.33028
13.738	-23.724	1.4555	0.32039
13.782	-23.853	1.2118	0.31241
13.827	-23.094	1.1272	0.31954
13.872	-23.743	0.95478	0.30686
13.917	-21.86	1.2307	0.3389
13.961	-20.807	1.3405	0.35755
14.006	-20.275	1.0053	0.35641
14.051	-20.638	1.1905	0.35596
14.096	-22.719	1.1493	0.32498
14.14	-20.105	1.2007	0.36481
14.185	-21.276	1.288	0.34896
14.23	-21.682	1.4299	0.3469
14.275	-20.274	1.1578	0.36082
14.319	-22.223	1.2081	0.33324
14.364	-24.618	1.2034	0.30326
14.409	-25.207	1.3672	0.30091
14.454	-22.941	1.3283	0.32692
14.498	-20.127	1.2548	0.36599
14.543	-21.068	1.3541	0.35392
14.588	-22.107	1.6759	0.34744
14.633	-24.307	1.3009	0.30938
14.677	-21.709	1.2783	0.34238
14.722	-23.711	1.1991	0.3138
14.767	-25.664	1.127	0.28988
14.812	-24.83	1.0108	0.29583
14.856	-21.323	1.2336	0.34675
14.901	-22.63	1.0544	0.32356
14.946	-22.086	1.3356	0.33861
14.991	-21.782	1.2501	0.34056
15.035	-25.478	1.1889	0.29343
15.08	-22.24	1.316	0.33595
15.125	-21.341	1.2846	0.3479
15.17	-19.823	0.86252	0.35961
15.214	-29.21	1.4164	0.26379
15.259	-28.491	1.4715	0.27126
15.304	-20.973	1.5866	0.36175
15.349	-19.486	1.5713	0.38581
15.393	-19.373	1.6546	0.39012
15.438	-21.503	1.4455	0.34994
15.483	-18.956	1.5459	0.39464
15.528	-19.47	1.4234	0.38192
15.572	-24.497	1.1287	0.30268
15.617	-20.482	1.5278	0.36787
15.662	-20.838	1.2489	0.3545
15.707	-21.403	1.6601	0.35722
15.751	-24.685	1.5652	0.31179
15.796	-24.953	1.6281	0.31033
15.841	-24.583	1.5394	0.31231
15.886	-26.523	1.5717	0.29218
15.93	-23.273	1.4691	0.32639
15.975	-16.068	1.1415	0.44405
16.02	-21.571	1.4676	0.34955
16.065	-25.319	1.5945	0.30541
16.109	-26.391	1.2918	0.2866
16.154	-24.392	1.2049	0.30588
16.199	-22.962	1.2398	0.32428
16.244	-21.245	1.3095	0.35002
16.288	-23.202	0.95741	0.31355
16.333	-25.277	0.96111	0.28967
16.378	-25.965	1.0781	0.28551
16.423	-24.81	0.79142	0.29023
16.467	-20.512	1.1293	0.3562
16.512	-19.376	1.0875	0.37389
16.557	-20.399	1.3206	0.36344
16.602	-21.201	1.0957	0.34469
16.646	-21.365	0.8588	0.33553
16.691	-21.01	0.84456	0.34036
16.736	-17.613	0.69473	0.39541
16.781	-22.246	0.74193	0.31991
16.825	-24.004	0.37995	0.28793
16.87	-18.651	0.56577	0.37113
16.915	-17.523	1.029	0.40763
16.96	-17.065	0.82932	0.41126
17.004	-17.298	0.85621	0.40705
17.049	-18.073	0.87812	0.39182
17.094	-19.485	0.72973	0.36135
17.139	-20.929	0.74203	0.33858
17.183	-21.628	0.82093	0.33067
17.228	-21.259	0.81467	0.3358
17.273	-20.04	0.40764	0.34232
17.317	-18.381	0.82795	0.38431
17.362	-17.66	0.50639	0.38845
17.407	-20.081	0.62388	0.34825
17.452	-19.016	0.84011	0.37291
17.496	-20.013	0.65739	0.35037
17.541	-19.957	0.40013	0.34343
17.586	-20.052	0.55938	0.34677
17.631	-20.323	-0.063181	0.32311
17.675	-20.651	0.61841	0.33914
17.72	-20.966	0.54	0.33205
17.765	-21.23	0.65906	0.33169
17.81	-21.42	0.70372	0.33026
17.854	-21.535	0.48624	0.32224
17.899	-21.611	0.44146	0.31985
17.944	-22.522	0.5033	0.30943
17.989	-21.296	0.65771	0.3307
18.033	-21.433	0.52427	0.32481
18.078	-21.581	0.4032	0.31914
18.123	-21.73	0.72387	0.32645
18.168	-21.881	0.45181	0.31644
18.212	-22.039	0.30367	0.30993
18.257	-24.764	0.61447	0.28595
18.302	-24.573	0.34526	0.28063
18.347	-22.279	0.68901	0.31795
18.391	-23.937	0.38369	0.2888
18.436	-25.46	0.51655	0.27595
18.481	-22.98	0.47085	0.3027
18.526	-22.993	0.5893	0.30591
18.57	-23.007	0.6995	0.30884
18.615	-24.267	0.5592	0.28995
18.66	-23.364	0.5894	0.30134
18.705	-22.925	0.39999	0.30134
18.749	-31.709	0.22097	0.21691
18.794	-24.502	0.51197	0.28603
18.839	-23.004	0.4252	0.30109
18.884	-23.081	0.78503	0.3103
18.928	-23.087	0.77452	0.30994
18.973	-23.191	0.74623	0.30786
19.018	-22.765	0.61418	0.3095
19.063	-23.949	0.86236	0.3019
19.107	-28.357	0.86718	0.25784
19.152	-22.458	0.6428	0.31428
19.197	-23.756	0.50448	0.29429
19.242	-22.625	0.74167	0.31491
19.286	-22.512	1.0601	0.32528
19.331	-21.665	0.721	0.32728
19.376	-22.348	0.9379	0.32407
19.421	-21.389	0.94633	0.33769
19.465	-22.387	0.85844	0.32132
19.51	-22.57	0.6524	0.31308
19.555	-21.818	0.71516	0.32497
19.6	-22.757	0.3007	0.30056
19.644	-22.601	0.32109	0.30312
19.689	-29.779	0.63292	0.24058
19.734	-24.914	0.48795	0.28089
19.779	-22.436	0.75153	0.31765
19.823	-24.684	0.65193	0.28784
19.868	-22.725	0.34972	0.30239
19.913	-20.654	0.63276	0.33952
19.958	-23.209	0.45837	0.29951
20.002	-23.108	0.982	0.31541
20.047	-22.686	1.3191	0.33002
20.092	-23.382	1.0676	0.31431
20.137	-23.642	0.79242	0.30364
20.181	-22.057	1.0759	0.33187
20.226	-21.4	1.1999	0.34468
20.271	-24.669	1.0705	0.2992
20.316	-32.074	1.1133	0.23508
20.36	-6.4246	0.79736
20.405	-27.986	1.1604	0.26827
20.45	-26.074	0.96244	0.28144
20.495	-21.803	1.2632	0.34061
20.539	-20.331	1.1743	0.36037
20.584	-24.104	1.2695	0.31093
20.629	-25.099	1.2759	0.29976
20.674	-25.575	1.2072	0.29287
20.718	-25.463	1.1325	0.29213
20.763	-25.573	1.018	0.28802
20.808	-26.261	1.0483	0.28176
20.853	-26.146	0.90973	0.27936
20.897	-26.994	1.1109	0.27619
20.942	-29.394	1.1306	0.25556
20.987	-29.039	1.3172	0.2629
21.032	-27.706	1.3318	0.27497
21.076	-26.173	1.1142	0.28432
21.121	-24.837	1.0324	0.29632
21.166	-23.92	1.0823	0.30817
21.211	-23.556	0.89826	0.30758
21.255	-23.831	1.12	0.31025
21.3	-24.795	1.1064	0.29873
21.345	-25.171	1.0412	0.2929
21.39	-22.991	1.4195	0.32869
21.434	-22.724	1.3321	0.32986
21.479	-24.892	1.0566	0.29635
21.524	-23.592	1.1613	0.31424
21.569	-24.413	0.96609	0.29933
21.613	-25.083	0.94872	0.29143
21.658	-25.558	1.2195	0.29336
21.703	-25.83	1.0753	0.28682
21.748	-25.898	1.5879	0.29901
21.792	-25.756	1.6448	0.30193
21.837	-25.407	1.4138	0.29991
21.882	-24.904	1.446	0.30627
21.927	-24.375	1.6462	0.31746
21.971	-24.232	1.6215	0.31851
22.016	-25.16	1.4993	0.30477
22.061	-25.649	1.4955	0.29936
22.106	-25.084	1.3105	0.30082
22.15	-23.873	1.6518	0.32362
22.195	-23.462	1.5386	0.32581
22.24	-26.951	1.6248	0.28921
22.285	-21.604	1.7286	0.35608
22.329	-21.218	1.4987	0.35563
22.374	-22.463	1.4141	0.33556
22.419	-23.654	1.5921	0.32479
22.464	-24.639	1.4312	0.30891
22.508	-25.377	1.6523	0.30622
22.553	-25.853	1.516	0.29771
22.598	-26.036	1.6159	0.29826
22.643	-25.935	1.6398	0.29991
22.687	-25.644	1.1247	0.29003
22.732	-25.274	1.3944	0.30087
22.777	-24.956	1.3941	0.30437
22.822	-24.848	1.5138	0.30863
22.866	-25.137	1.4903	0.3048
22.911	-25.838	1.7659	0.30402
22.956	-23.472	1.2944	0.31927
23	-23.657	1.8066	0.33025
23.045	-23.434	1.4092	0.32277
23.09	-27.842	1.5554	0.27908
23.135	-24.591	1.4043	0.30877
23.179	-24.141	1.4664	0.31563
23.224	-22.381	0.99044	0.32509
23.269	-22.146	0.99101	0.32829
23.314	-23.016	1.2003	0.32251
23.358	-24.09	1.3418	0.313
23.403	-24.959	1.3245	0.30256
23.448	-25.412	1.3404	0.298
23.493	-25.331	1.3732	0.2997
23.537	-24.76	1.2612	0.30315
23.582	-24.894	1.2222	0.30064
23.627	-26.423	1.0726	0.28077
23.672	-26.853	0.87787	0.27166
23.716	-26.616	0.76613	0.27106
23.761	-25.716	1.0167	0.2865
23.806	-25.041	1.39	0.30331
23.851	-28.143	1.3396	0.2712
23.895	-29.691	1.2228	0.25532
23.94	-30.137	1.0655	0.24813
23.985	-29.667	0.80533	0.24561
24.03	-28.496	0.86087	0.2565
24.074	-26.869	0.90177	0.27212
24.119	-25.064	1.1408	0.29665
24.164	-23.405	0.94748	0.31077
24.209	-22.262	1.331	0.33605
24.253	-22.069	1.3281	0.33865
24.298	-23.33	1.3187	0.32169
24.343	-26.386	1.2512	0.28563
24.388	-26.863	1.3815	0.28416
24.432	-27.089	1.0787	0.27449
24.477	-27.312	1.0266	0.2711
24.522	-27.532	1.0459	0.26955
24.567	-27.727	1.0626	0.26819
24.611	-28.01	1.1092	0.26681
24.656	-28.305	1.1949	0.26628
24.701	-28.6	1.0714	0.26075
24.746	-43.95	0.99139
24.79	-41.229	0.89791
24.835	-36.021	0.6948	0.2019
24.88	-32.162	0.88663	0.22937
24.925	-29.663	0.85041	0.24672
24.969	-28.526	0.85175	0.25602
25.014	-28.752	1.2198	0.26302
25.059	-30.341	0.96199	0.24414
25.104	-33.295	0.74985	0.21891
25.148	146.75	1.0314
25.193	-1.3594	0.84058
25.238	-334.01	0.90451
25.283	-83.712	0.94082
25.327	-24.282	0.72917	0.29444
25.372	-23.505	0.83579	0.30648
25.417	-23.498	0.95197	0.30975
25.462	-23.789	1.4159	0.31855
25.506	-24.228	1.2247	0.3083
25.551	-24.751	1.2271	0.30237
25.596	-25.324	0.84797	0.2862
25.641	-25.932	1.086	0.28605
25.685	-26.564	1.1068	0.28025
25.73	-27.213	0.89918	0.26882
25.775	-27.875	1.1731	0.26957
25.82	-28.547	1.2499	0.2655
25.864	-29.226	1.2098	0.2588
25.909	-29.912	1.2472	0.25413
25.954	-30.603	1.0183	0.24348
25.999	-31.298	0.95712	0.23698
26.043	-31.997	0.98038	0.23261
26.088	-32.73	0.95929	0.22722
26.133	-31.413	1.0063	0.23729
26.178	-34.978	0.86228	0.21128
26.222	-38.541	0.95883
26.267	-42.103	1.2616
26.312	-45.661	1.1034
26.357	-49.213	1.1209
26.401	-52.753	0.86001
26.446	-56.254	0.71134
26.491	-59.498	0.85706
26.536	-28.489	0.72643	0.25324
26.58	-29.655	0.75953	0.2446
26.625	-30.223	1.0444	0.24697
26.67	-30.508	1.0809	0.24565
26.715	-30.682	0.88837	0.23986
26.759	-30.8	1.1422	0.24487
26.804	-30.887	0.95259	0.23985
26.849	-30.955	0.92638	0.23875
26.894	-31.009	0.99118	0.23985
26.938	-31.055	0.82094	0.23557
26.983	-31.093	0.84281	0.2358
27.028	-31.127	0.68373	0.23184
27.073	-31.158	0.84105	0.2353
27.117	-31.177	0.7804	0.23375
27.162	-31.161	0.74011	0.23292
27.207	-31.12	0.63576	0.23076
27.252	-31.064	0.96508	0.23885
27.296	-30.999	0.30395	0.22371
27.341	-30.926	0.97637	0.24012
27.386	-30.848	0.76109	0.23566
27.431	-30.766	1.1158	0.24452
27.475	-30.678	0.98835	0.24222
27.52	-30.575	1.0386	0.24416
27.565	-30.456	1.0078	0.24434
27.61	-30.324	0.91455	0.24315
27.654	-30.182	0.89092	0.24367
27.699	-30.035	0.56254	0.23693
27.744	-29.89	1.0157	0.24888
27.789	-29.761	0.90033	0.24715
27.833	-29.678	0.79953	0.24538
27.878	-29.684	0.73426	0.24376
27.923	-29.751	0.79872	0.2448
27.968	-29.872	0.65141	0.24032
28.012	-30.047	0.61862	0.23819
28.057	-30.277	0.64145	0.23702
28.102	-30.561	0.93214	0.24179
28.147	-30.899	0.76532	0.23539
28.191	-31.292	0.80227	0.23344
28.236	-31.739	1.0826	0.23672
28.281	-32.241	0.95407	0.23036
28.326	-32.797	1.0704	0.22925
28.37	-33.408	0.70188	0.21714
28.415	-34.073	0.72337	0.21356
28.46	-34.792	0.58313	0.20629
28.505	-35.566	0.43828	0.19885
28.549	-36.39	0.68369	0.19971
28.594	-26.853	0.62872	0.26527
28.639	-27.545	0.69734	0.26069
28.683	-28.242	0.76102	0.2562
28.728	-28.995	0.80635	0.25101
28.773	-30.191	0.88352	0.24343
28.818	-30.631	1.0238	0.2434
28.862	-30.112	0.9954	0.24667
28.907	-28.64	1.1287	0.26179
28.952	-32.105	0.80225	0.22783
28.997	-31.876	0.84639	0.23039
29.041	-31.647	0.78442	0.23055
29.086	-31.418	0.89589	0.23472
29.131	-31.188	0.76055	0.23321
29.176	-30.959	0.62461	0.23164
29.22	-30.726	0.78639	0.23715
29.265	-30.388	0.29911	0.22791
29.31	-29.905	0.15384	0.22785
29.355	-29.279	0.32194	0.23677
29.399	-28.52	0.17868	0.23915
29.444	-27.649	0.70469	0.25996
29.489	-26.745	0.3097	0.25791
29.534	-26.593	0.093209	0.2535
29.578	-31.532	0.47109	0.22402
29.623	-31.209	0.5502	0.22812
29.668	-30.904	0.21053	0.2221
29.713	-30.601	0.31776	0.22684
29.757	-30.298	0.05126	0.22245
29.802	-29.994	0.13011	0.2266
29.847	-29.691	0.4277	0.23623
29.892	-29.388	0.36207	0.23693
29.936	-29.085	0.81474	0.25048
29.981	-28.782	0.66225	0.24922
30.026	-28.479	0.37173	0.24442
30.071	-25.409	0.73279	0.28225
30.115	-29.15	0.59315	0.24453
30.16	-30.529	0.68515	0.23619
30.205	-31.598	0.51268	0.22456
30.25	-30.71	0.47832	0.22994
30.294	-30.069	0.62811	0.23825
30.339	-29.672	0.56445	0.23973
30.384	-29.369	0.61916	0.24343
30.429	-29.066	0.79914	0.25025
30.473	-28.763	0.78658	0.25243
30.518	-28.46	0.71262	0.25314
30.563	-28.158	0.88482	0.25999
30.608	-31.263	0.43447	0.225
30.652	-30.427	0.93694	0.2429
30.697	-30.432	0.76665	0.23885
30.742	-30.424	0.89529	0.24194
30.787	-30.403	0.6328	0.23587
30.831	-30.368	0.97347	0.2442
30.876	-30.32	0.90387	0.24293
30.921	-30.26	0.96823	0.2449
30.966	-30.19	0.94192	0.24482
31.01	-30.111	0.92342	0.24499
31.055	-30.025	0.76505	0.24187
31.1	-29.938	1.0468	0.24923
31.145	-29.857	0.99841	0.24872
31.189	-29.796	1.1043	0.25171
31.234	-29.782	0.95474	0.24828
31.279	-29.882	0.55166	0.23782
31.324	-30.093	0.50914	0.23519
31.368	-30.37	0.62952	0.23604
31.413	-30.692	0.73311	0.23613
31.458	-31.032	0.90861	0.23778
31.503	-31.342	0.77725	0.23251
31.547	-31.552	1.0391	0.23705
31.592	-31.549	0.77936	0.23111
31.637	-31.441	0.77612	0.23178
31.682	-31.319	0.77321	0.23257
31.726	-31.193	0.73978	0.23269
31.771	-31.065	0.54092	0.22891
31.816	-30.934	0.76404	0.23511
31.861	-30.798	0.71689	0.23498
31.905	-30.653	0.84497	0.23906
31.95	-30.484	0.93968	0.24253
31.995	-30.253	0.77282	0.24033
32.04	-29.999	0.78076	0.24245
32.084	-31.216	0.75178	0.23281
32.129	-33.719	0.65248	0.21412
32.174	-29.516	0.81079	0.24693
32.219	-29.749	0.85133	0.24607
32.263	-29.928	0.77814	0.24293
32.308	-30.017	1.0289	0.2482
32.353	-30.013	0.95335	0.24645
32.398	-29.912	0.9421	0.24696
32.442	-29.725	0.82433	0.24561
32.487	-29.511	0.69751	0.24423
32.532	-29.492	0.73141	0.2452
32.577	-29.648	0.91963	0.2485
32.621	-27.497	1.024	0.26934
32.666	-22.633	1.0737	0.32404
32.711	-32.546	1.0674	0.23085
32.756	-29.294	1.3677	0.26196
32.8	-30.428	1.1823	0.24861
32.845	-29.076	0.81937	0.25067
32.89	-28.695	1.0613	0.25969
32.935	-32.548	1.0152	0.22967
32.979	-35.348	1.126	0.21475
33.024	-33.091	0.85201	0.22248
33.069	-29.033	1.0823	0.25737
33.114	-34.115	1.2526	0.22479
33.158	-35.385	1.0787	0.21354
33.203	-31.481	1.0461	0.23772
33.248	-28.212	1.3723	0.27137
33.293	-30.186	1.2076	0.25106
33.337	-29.832	1.2745	0.2554
33.382	-30.874	1.2933	0.24778
33.427	-30.851	1.4934	0.25248
33.472	-34.515	1.4357	0.2262
33.516	-28.704	1.4585	0.26909
33.561	-28.308	1.5257	0.27415
33.606	-34.551	1.4859	0.22704
33.651	-29.745	1.0413	0.25062
33.695	-30.674	1.0847	0.24449
33.74	-30.679	0.97751	0.24197
33.785	-30.68	1.0416	0.24344
33.83	-30.678	0.95419	0.24143
33.874	-30.673	0.94652	0.24129
33.919	-30.665	1.239	0.24811
33.964	-30.653	0.61683	0.23366
34.009	-30.639	0.35672	0.22752
34.053	-30.621	0.33278	0.22706
34.098	-34.444	0.18415	0.19939
34.143	-31.417	-0.38265	0.20408
34.188	-31.791	0.16944	0.21513
34.232	-31.566	0.17339	0.21671
34.277	-31.293	0.74947	0.23221
34.322	-31.23	0.8063	0.23398
34.367	-31.513	0.65294	0.22842
34.411	-32.185	0.84507	0.22827
34.456	-33.054	0.71693	0.21969
34.501	-33.012	0.70418	0.21967
34.545	-31.739	0.64516	0.22669
34.59	-30.478	0.79628	0.23921
34.635	-30.242	0.76447	0.24022
34.68	-31.008	0.62828	0.23138
34.724	-31.587	0.8958	0.23352
34.769	-31.611	0.65437	0.22778
34.814	-31.49	0.73084	0.2304
34.859	-32.081	0.8443	0.22895
34.903	-32.26	0.71606	0.22482
34.948	-31.026	0.81871	0.23573
34.993	-23.48	0.54477	0.29869
35.038	-25.221	0.6237	0.28131
35.082	-27.879	0.78835	0.26003
35.127	-29.603	0.80197	0.24603
35.172	-25.88	0.84257	0.2803
35.217	-27.018	0.69989	0.26556
35.261	-28.192	0.74629	0.25626
35.306	-31.649	0.50941	0.22413
35.351	-33.925	0.70727	0.2141
35.396	-31.916	0.93701	0.23219
35.44	-30.9	1.0741	0.24256
35.485	-30.853	1.1991	0.24579
35.53	-31.551	1.2853	0.24262
35.575	-31.592	1.1836	0.24005
35.619	-33.83	1.1388	0.22412
35.664	-33.369	1.0401	0.22488
35.709	-32.706	1.0841	0.23015
35.754	-31.857	1.1835	0.23817
35.798	-31.05	1.1352	0.24286
35.843	-30.603	1.1647	0.24687
35.888	-33.353	1.1079	0.22646
35.933	-32.723	1.3957	0.23689
35.977	-32.044	1.17	0.23656
36.022	-31.606	1.2038	0.2404
36.067	-31.223	1.1427	0.24177
36.112	-33.586	1.2837	0.22879
36.156	-31.095	1.4086	0.24873
36.201	-29.621	1.4131	0.26032
36.246	-29.134	1.5302	0.26708
36.291	-29.244	1.5183	0.26588
36.335	-29.742	1.5019	0.26138
36.38	-30.508	1.462	0.2544
36.425	-31.67	1.4167	0.24471
36.47	-33.038	1.5556	0.23823
36.514	-33.847	1.5589	0.23299
36.559	-34.27	1.5218	0.22953
36.604	-34.392	1.1376	0.22063
36.649	-34.049	1.2719	0.22561
36.693	-33.18	1.2698	0.23111
36.738	-32.177	1.4518	0.24188
36.783	-31.425	1.3887	0.24585
36.828	-31.282	1.1899	0.24242
36.872	-31.776	1.5022	0.24583
36.917	-32.762	1.192	0.23217
36.962	-33.932	1.3569	0.22816
37.007	-34.258	1.0591	0.21976
37.051	-31.762	1.0056	0.23481
37.096	-30.562	0.83179	0.23942
37.141	-31.956	1.1331	0.23634
37.186	-33.068	1.0446	0.22691
37.23	-33.567	1.0005	0.22275
37.275	-33.466	1.2157	0.22809
37.32	-32.653	1.2075	0.23324
37.365	-31.819	1.0418	0.23524
37.409	-31.126	1.1974	0.24373
37.454	-30.607	1.1441	0.24637
37.499	-30.204	1.2745	0.25247
37.544	-29.904	1.1697	0.25239
37.588	-29.701	0.78257	0.24479
37.633	-29.594	0.79643	0.24596
37.678	-29.579	0.70545	0.24388
37.723	-29.653	0.79321	0.24543
37.767	-29.812	0.72654	0.24258
37.812	-30.054	0.74582	0.24119
37.857	-30.376	0.69258	0.2375
37.902	-30.776	0.72147	0.23525
37.946	-31.251	0.87977	0.23553
37.991	-31.798	0.93368	0.23293
38.036	-32.415	0.90119	0.228
38.081	-33.1	0.88628	0.22319
38.125	-33.852	0.92852	0.21941
38.17	-34.694	0.7405	0.21028
38.215	-32.756	0.68802	0.22094
38.26	-29.958	0.68924	0.24057
38.304	-30.882	0.72778	0.23463
38.349	-32.605	0.63699	0.22075
38.394	-33.823	0.86151	0.21812
38.439	-34.154	0.73235	0.21327
38.483	-33.937	0.58326	0.21127
38.528	-31.732	0.62581	0.22629
38.573	-29.917	0.47903	0.23578
38.618	-28.776	0.67672	0.24962
38.662	-36.788	0.81119	0.20029
38.707	-36.01	0.80163	0.20422
38.752	-35.31	0.83034	0.2087
38.797	-34.705	0.90912	0.21386
38.841	-34.201	1.0204	0.21927
38.886	-33.797	0.96385	0.22052
38.931	-33.495	0.98401	0.22284
38.976	-33.295	0.63022	0.21623
39.02	-33.196	0.7063	0.21856
39.065	-33.199	0.62594	0.21673
39.11	-33.304	0.91942	0.22262
39.155	-33.512	0.87276	0.22029
39.199	-33.824	0.90932	0.21916
39.244	-34.232	0.85089	0.21541
39.289	-34.709	0.9672	0.21509
39.334	-35.119	0.98151	0.21301
39.378	-35.032	0.8103	0.20985
39.423	-35.014	0.89281	0.21172
39.468	-34.355	0.91033	0.21596
39.513	-33.741	1.0421	0.22257
39.557	-32.943	1.1093	0.22915
39.602	-32.719	1.039	0.22907
39.647	-33.38	1.1594	0.22741
39.692	-34.237	1.2616	0.22423
39.736	-34.288	1.0476	0.21933
39.781	-34.021	1.147	0.22311
39.826	-33.995	1.2006	0.22442
39.871	-34.025	1.1029	0.22213
39.915	-34.066	1.28	0.22568
39.96	-34.111	1.3902	0.22774
40.005	-34.165	1.1854	0.22304
40.05	-34.245	1.2773	0.22451
40.094	-34.346	1.1615	0.22142
40.139	-34.458	1.2031	0.22163
40.184	-34.568	0.9982	0.21659
40.228	-34.659	0.90858	0.21413
40.273	-34.705	0.94425	0.21462
40.318	-34.679	1.0227	0.21646
40.363	-34.596	0.87097	0.21368
40.407	-34.481	0.90715	0.21514
40.452	-34.349	0.80401	0.21368
40.497	-34.211	0.4882	0.20754
40.542	-34.072	0.6642	0.21226
40.586	-33.939	0.40172	0.20719
40.631	-33.815	0.47421	0.20956
40.676	-33.703	0.70948	0.21549
40.721	-33.605	0.5599	0.21274
40.765	-33.523	0.73246	0.2171
40.81	-33.459	0.86087	0.22036
40.855	-33.418	0.876	0.22095
40.9	-33.398	0.8224	0.21988
40.944	-33.39	0.83423	0.2202
40.989	-33.389	0.78929	0.21921
41.034	-33.39	0.7439	0.21818
41.079	-33.392	0.70152	0.21723
41.123	-33.391	0.77747	0.21893
41.168	-33.387	0.77035	0.2188
41.213	-33.377	0.70598	0.21742
41.258	-33.362	0.58154	0.21472
41.302	-33.341	0.41221	0.21101
41.347	-33.312	0.49385	0.21305
41.392	-33.276	0.8115	0.22041
41.437	-33.234	0.13851	0.20537
41.481	-33.185	0.59798	0.21619
41.526	-33.129	0.50737	0.21448
41.571	-33.068	0.65011	0.2181
41.616	-33	0.69224	0.21948
41.66	-32.926	0.80126	0.22241
41.705	-32.845	0.68333	0.22026
41.75	-32.759	0.81958	0.2239
41.795	-32.667	0.6632	0.22095
41.839	-32.569	0.51175	0.21812
41.884	-32.465	0.80464	0.22548
41.929	-32.357	0.60064	0.22154
41.974	-32.244	0.75057	0.22572
42.018	-32.126	0.71749	0.22575
42.063	-32.004	0.61913	0.22429
42.108	-31.88	0.59786	0.22464
42.153	-31.754	0.60063	0.22555
42.197	-31.627	0.47536	0.22348
42.242	-31.502	0.28596	0.21984
42.287	-31.381	0.58002	0.22762
42.332	-31.271	0.43905	0.22506
42.376	-31.178	0.56927	0.22879
42.421	-31.117	0.57478	0.22935
42.466	-31.116	0.49818	0.22754
42.511	-31.236	0.33635	0.22284
42.555	-31.585	0.63504	0.22751
42.6	-32.03	0.39023	0.21879
42.645	-32.483	0.60609	0.22084
42.69	-31.99	0.54838	0.22275
42.734	-30.881	0.58238	0.2312
42.779	-29.848	0.59461	0.23912
42.824	-29.365	0.53079	0.24129
42.869	-29.372	0.71521	0.24576
42.913	-29.574	0.79414	0.24607
42.958	-29.94	0.71584	0.24134
43.003	-30.613	0.75736	0.23729
43.048	-31.462	0.79626	0.2321
43.092	-32.301	0.8035	0.22654
43.137	-32.889	0.91516	0.22519
43.182	-32.869	0.79317	0.22259
43.227	-32.384	0.83274	0.22665
43.271	-31.835	0.93505	0.2327
43.316	-31.312	0.76636	0.23247
43.361	-30.845	0.93875	0.23984
43.406	-30.445	0.62672	0.23541
43.45	-30.132	0.93905	0.24519
43.495	-29.934	0.91849	0.24623
43.54	-29.835	0.71517	0.24213
43.585	-29.818	0.94136	0.24768
43.629	-29.868	0.94365	0.24735
43.674	-29.971	0.71777	0.24116
43.719	-30.115	0.72253	0.24017
43.764	-30.291	0.81753	0.24111
43.808	-30.488	0.49646	0.23198
43.853	-30.698	0.91804	0.24044
43.898	-30.914	0.64537	0.23245
43.943	-31.129	0.73608	0.23306
43.987	-31.336	0.78377	0.2327
44.032	-31.531	0.81931	0.23216
44.077	-31.708	0.76757	0.22974
44.122	-31.861	0.75208	0.22833
44.166	-31.989	0.69959	0.22626
44.211	-32.085	0.48178	0.22057
44.256	-32.147	0.75739	0.22652
44.301	-32.172	0.70149	0.22507
44.345	-32.156	0.87328	0.2291
44.39	-32.098	0.76105	0.22694
44.435	-31.993	0.75614	0.22753
44.48	-31.844	0.56058	0.22401
44.524	-31.669	0.79322	0.23059
44.569	-31.476	0.80144	0.23213
44.614	-31.263	0.78826	0.23332
44.659	-31.031	0.73819	0.2338
44.703	-30.78	0.724	0.23528
0
44.801	-30	0.62488	0.24185
44.869	-30	0.81556	-19.783
44.936	-30	0.68216	-19.441
45.003	-30	0.66893	-19.408
45.07	-30	0.64872	-19.356
45.137	-30	0.55686	0.24007
45.204	-30	0.64161	-19.337
45.272	-30	0.7393	-19.588
45.339	-30	0.80064	-19.745
45.406	-30	0.77829	-19.688
45.473	-30	0.82634	-19.811
45.54	-30	0.8153	-19.783
45.607	-30	0.64336	-19.342
45.675	-30	0.82409	0.24637
45.742	-30	0.85437	-19.883
45.809	-30	0.75888	-19.638
45.876	-30	0.7442	-19.601
45.943	-30	0.7335	-19.573
46.01	-30	0.56452	-19.14
46.078	-30	0.65811	0.24218
46.145	-30	0.70778	-19.507
46.212	-30	0.68792	-19.456
46.279	-30	0.48167	-18.927
46.346	-30	0.47262	-18.904
46.413	-30	0.58265	-19.186
46.481	-30	0.43622	-18.811
46.548	-30	0.59385	0.24047
46.615	-30	0.53246	-19.058
46.682	-30	0.52563	-19.04
46.749	-30	0.315	-18.5
46.816	-30	0.61112	-19.259
46.884	-30	0.82059	-19.796
46.951	-30	0.72526	-19.552
47.018	-30	0.74621	0.24401
47.085	-30	0.63663	-19.325
47.152	-30	0.57584	-19.169
47.219	-30	0.54301	-19.085
47.287	-30	0.49342	-18.957
47.354	-30	0.56696	-19.146
47.421	-30	0.93503	0.2484
47.488	-30	0.5143	-19.011
47.555	-30	0.72635	-19.555
47.622	-30	0.60183	-19.235
47.69	-30	0.96388	-20.164
47.757	-30	0.97632	-20.196
47.824	-30	0.95343	-20.137
47.891	-30	0.86592	-19.913
47.958	-30	0.63817	0.24113
48.025	-30	0.6739	-19.42
48.093	-30	0.54487	-19.089
48.16	-30	0.85445	-19.883
48.227	-30	0.81359	-19.778
48.294	-30	0.80806	-19.764
48.361	-30	0.44271	0.23622
48.429	-30	0.94459	-20.114
48.496	-30	0.8007	-19.745
48.563	-30	1.0127	-20.289
48.63	-30	1.0199	-20.308
48.697	-30	0.94304	-20.11
48.764	-30	1.0532	-20.393
48.832	-30	0.58676	0.23962
48.899	-30	0.6941	-19.472
48.966	-30	1.0404	-20.36
49.033	-30	1.0797	-20.461
49.1	-30	1.0599	-20.41
49.167	-30	0.53716	-19.07
49.235	-30	-0.031135	0.22418
49.302	-30	0.62744	-19.301
49.369	-30	0.48943	-18.947
49.436	-30	0.75751	-19.635
49.503	-30	0.5683	-19.149
49.57	-30	0.49486	-18.961
49.638	-30	0.76851	-19.663
49.705	-30	0.88309	0.24656
49.772	-30	1.0012	-20.259
49.839	-30	0.9039	-20.01
49.906	-30	0.79857	-19.74
49.973	-30	0.65661	-19.376
50.041	-30	0.68648	-19.453
50.108	-30	0.93755	-20.096
50.175	-30	1.0456	0.25033
50.242	-30	0.99787	-20.251
50.309	-30	1.0336	-20.342
50.376	-30	0.78146	-19.696
50.444	-30	0.84456	-19.858
50.511	-30	0.83846	-19.842
50.578	-30	1.0382	-20.354
50.645	-30	0.76955	0.24367
50.712	-30	1.1107	-20.54
50.779	-30	0.71043	-19.514
50.847	-30	0.33742	-18.557
50.914	-30	0.85406	-19.882
50.981	-30	0.43703	-18.813
51.048	-30	0.85403	-19.882
51.115	-30	0.67033	0.2412
51.182	-30	0.63508	-19.321
51.25	-30	0.52045	-19.027
51.317	-30	0.49596	-18.964
51.384	-30	0.28846	-18.432
51.451	-30	0.082752	-17.904
51.518	-30	0.087942	0.22678
51.585	-30	0.015898	-17.733
51.653	-30	0.24601	-18.323
51.72	-30	0.014081	-17.728
51.787	-30	0.12967	-18.025
51.854	-30	-0.038052	-17.595
51.921	-30	-0.016119	-17.651
51.988	-30	0.26232	-18.365
52.056	-30	0.33107	0.23276
52.123	-30	0.58601	-19.195
52.19	-30	0.16045	-18.104
52.257	-30	0.42858	-18.791
52.324	-30	0.33081	-18.541
52.391	-30	0.096389	-17.939
52.459	-30	-0.02975	0.22364
52.526	-30	0.27649	-18.401
52.593	-30	-0.27951	-16.976
52.66	-30	0.20883	-18.228
52.727	-30	0.17621	-18.144
52.794	-30	0.10442	-17.96
52.862	-30	-0.045575	-17.575
52.929	-30	0.08751	0.22649
52.996	-30	0.19787	-18.2
53.063	-30	-0.082671	-17.48
53.13	-30	0.22043	-18.258
53.197	-30	-0.24966	-17.052
53.265	-30	-0.1431	-17.325
53.332	-30	0.1436	-18.061
53.399	-30	0.52277	0.23715
53.466	-30	0.19135	-18.183
53.533	-30	-0.38994	-16.692
53.6	-30	-0.15882	-17.285
53.668	-30	-0.76279	-15.736
53.735	-30	0.53252	-19.058
53.802	-30	0.31504	-18.5
53.869	-30	0.026678	0.22478
53.936	-30	-0.1549	-17.295
54.003	-30	0.20165	-18.209
54.071	-30	0.18672	-18.171
54.138	-30	0.35077	-18.592
54.205	-30	0.40145	-18.722
54.272	-30	0.42611	0.23461
54.339	-30	0.12903	-18.023
54.406	-30	0.064312	-17.857
54.474	-30	0.19042	-18.181
54.541	-30	0.48195	-18.928
54.608	-30	0.73031	-19.565
54.675	-30	0.64626	-19.349
54.742	-30	0.30217	0.2315
54.809	-30	0.6982	-19.483
54.877	-30	0.61695	-19.274
54.944	-30	1.109	-20.536
55.011	-30	1.163	-20.674
55.078	-30	0.9812	-20.208
55.145	-30	1.0169	0.24868
55.212	-30	1.0037	-20.266
55.28	-30	0.95926	-20.152
55.347	-30	0.88076	-19.951
55.414	-30	1.0793	-20.46
55.481	-30	1.0532	-20.393
55.548	-30	0.79751	-19.737
55.615	-30	0.96807	-20.175
55.683	-30	1.0474	0.24932
55.75	-30	0.69935	-19.486
55.817	-30	-0.44373	-16.555
55.884	-30	-4.0671	-7.2639
55.951	-30	1.1785	-20.714
56.018	-30	1.4927	-21.52
56.086	-30	1.2723	-20.955
56.153	-30	1.3381	0.25602
56.22	-30	1.6107	-21.822
56.287	-30	1.8415	-22.414
56.354	-30	1.7946	-22.294
56.421	-30	1.6766	-21.991
56.489	-30	1.5208	-21.592
56.556	-30	1.8754	0.26816
56.623	-30	1.9742	-22.754
56.69	-30	1.9456	-22.681
56.757	-30	1.8394	-22.409
56.824	-30	1.8766	-22.504
56.892	-30	2.0555	-22.963
56.959	-30	1.9408	-22.669
57.026	-30	2.307	0.27763
57.093	-30	2.1594	-23.229
57.16	-30	2.2715	-23.517
57.227	-30	1.8955	-22.553
57.295	-30	2.2357	-23.425
57.362	-30	2.2005	-23.334
57.429	-30	2.4624	-24.006
57.496	-30	2.3371	0.27826
57.563	-30	2.3198	-23.641
57.63	-30	2.2201	-23.385
57.698	-30	2.3636	-23.753
57.765	-30	2.2134	-23.368
57.832	-30	2.5769	-24.3
57.899	-30	2.4206	-23.899
57.966	-30	2.3849	0.27927
58.033	-30	2.515	-24.141
58.101	-30	1.9865	-22.786
58.168	-30	2.1545	-23.217
58.235	-30	2.0435	-22.932
58.302	-30	2.2233	-23.393
58.369	-30	2.2018	0.27528
58.436	-30	2.3824	-23.801
58.504	-30	2.2351	-23.423
58.571	-30	2.4506	-23.976
58.638	-30	2.2141	-23.369
58.705	-30	2.5012	-24.106
58.772	-30	2.1473	-23.198
58.84	-30	2.0278	0.27148
58.907	-30	2.3354	-23.68
58.974	-30	2.2557	-23.476
59.041	-30	2.2242	-23.395
59.108	-30	2.2432	-23.444
59.175	-30	2.1207	-23.13
59.243	-30	2.0311	0.27161
59.31	-30	2.3194	-23.639
59.377	-30	1.9498	-22.692
59.444	-30	1.8338	-22.394
59.511	-30	1.9068	-22.582
59.578	-30	1.6414	-21.901
59.646	-30	1.6301	-21.872
59.713	-30	1.4874	0.25944
59.78	-30	1.8702	-22.488
59.847	-30	1.6588	-21.946
59.914	-30	1.6296	-21.871
59.981	-30	1.6211	-21.849
60.049	-30	1.7754	-22.245
60.116	-30	1.6954	-22.04
60.183	-30	1.7852	-22.27
60.25	-30	1.7851	0.26625
60.317	-30	1.9002	-22.565
60.384	-30	1.522	-21.595
60.452	-30	1.6635	-21.958
60.519	-30	1.7811	-22.259
60.586	-30	1.768	-22.226
60.653	-30	1.8364	0.26752
60.72	-30	1.9232	-22.624
60.787	-30	1.8378	-22.405
60.855	-30	1.5926	-21.776
60.922	-30	1.5114	-21.568
60.989	-30	1.6106	-21.822
61.056	-30	1.6297	-21.871
61.123	-30	1.4457	0.25874
61.19	-30	1.1824	-20.724
61.258	-30	0.85711	-19.89
61.325	-30	0.95099	-20.131
61.392	-30	1.194	-20.754
61.459	-30	1.519	-21.587
61.526	-30	1.0226	-20.314
61.593	-30	1.16	0.25225
61.661	-30	1.1157	-20.553
61.728	-30	0.77573	-19.681
61.795	-30	1.2491	-20.895
61.862	-30	1.2424	-20.878
61.929	-30	1.2141	-20.805
61.996	-30	0.87743	-19.942
62.064	-30	1.0558	0.24993
62.131	-30	0.56771	0.23825
62.198	-30	1.3655	-21.194
62.265	-30	1.214	-20.805
62.332	-30	1.1956	-20.758
62.399	-30	1.0002	-20.257
62.467	-30	1.0708	0.25047
62.534	-30	0.8683	-19.919
62.601	-30	1.2642	-20.934
62.668	-30	1.4661	-21.451
62.735	-30	1.1744	-20.704
62.802	-30	1.4199	-21.333
62.87	-30	1.035	-20.346
62.937	-30	1.1363	0.25219
63.004	-30	1.2901	-21
63.071	-30	1.3278	-21.097
63.138	-30	1.1984	-20.765
63.205	-30	1.1569	-20.659
63.273	-30	0.97976	-20.205
63.34	-30	0.97901	0.24869
63.407	-30	1.196	-20.759
63.474	-30	1.2494	-20.896
63.541	-30	1.1971	-20.762
63.608	-30	0.84996	-19.872
63.676	-30	1.2564	-20.914
63.743	-30	1.3391	-21.126
63.81	-30	1.2982	-21.021
63.877	-30	1.3147	0.25678
63.944	-30	1.1996	-20.768
64.011	-30	1.1455	-20.63
64.079	-30	1.1512	-20.644
64.146	-30	1.2956	-21.014
64.213	-30	1.315	-21.064
64.28	-30	1.4403	-21.385
64.347	-30	1.4079	0.25918
64.414	-30	1.3261	-21.093
64.482	-30	1.1894	-20.742
64.549	-30	1.1944	-20.755
64.616	-30	1.1827	-20.725
64.683	-30	1.3126	-21.058
64.75	-30	1.3492	0.25808
64.817	-30	1.4488	-21.407
64.885	-30	1.4362	-21.375
64.952	-30	1.3204	-21.078
65.019	-30	1.3897	-21.256
65.086	-30	1.5011	-21.541
65.153	-30	1.1295	-20.588
65.22	-30	1.0242	0.25071
65.288	-30	1.1657	-20.681
65.355	-30	1.2692	-20.947
65.422	-30	1.3555	-21.168
65.489	-30	1.3812	-21.234
65.556	-30	1.5043	-21.549
65.623	-30	1.561	-21.695
65.691	-30	1.6664	0.26592
65.758	-30	1.5842	-21.754
65.825	-30	1.5787	-21.74
65.892	-30	1.822	-22.364
65.959	-30	2.1398	-23.179
66.026	-30	2.1281	-23.149
66.094	-30	1.798	-22.302
66.161	-30	1.9057	0.27164
66.228	-30	1.5338	-21.625
66.295	-30	1.6526	-21.93
66.362	-30	1.8696	-22.486
66.429	-30	1.4323	-21.365
66.497	-30	1.2022	-20.775
66.564	-30	1.2665	0.2573
66.631	-30	1.1817	-20.722
66.698	-30	1.4335	-21.368
66.765	-30	1.6947	-22.038
66.832	-30	1.654	-21.933
66.9	-30	1.5874	-21.763
66.967	-30	1.524	-21.6
67.034	-30	1.3831	0.26035
67.101	-30	1.576	-21.733

## Sheet: 300kyr Binning
age (Ma)	bin size (Myr)	d13C_carb (permil)	std d13C_carb (permil)	d13C_alk (permil)	std d13C_alk (permil)	forg (-)	std forg (-)
0	0.3	1.375	0.474345	-19.61	1.40846	0.336193	0.000946754
0.3	0.3	1.2	0.545058	-20.15	1.05007	0.322248	0.000854837
0.6	0.3	1.38	0.552331	-19.6	0.831575	0.336511	0.000805241
0.9	0.3	1.3205	0.530317	-19.8505	1.34006	0.330665	0.00101423
1.2	0.3	1.49	0.487736	-19.7165	0.820164	0.338104	0.000613728
1.5	0.3	1.71	0.44596	-19.239	0.228243	0.352761	0.00033525
1.8	0.3	1.57	0.491168	-20.225	0.64611	0.332645	0.00052434
2.1	0.3	1.5	0.502246	-19.5565	0.723293	0.340987	0.000617542
2.4	0.3	1.39	0.490842	-20.699	1.08042	0.320069	0.000681583
2.7	0.3	1.355	0.506572	-19.1685	0.968775	0.342778	0.00078573
3	0.3	1.515	0.47064	-19.696	0.817909	0.339211	0.000571137
3.3	0.3	1.65	0.421152	-19.933	0.241643	0.339619	0.000278212
3.6	0.3	1.77	0.382618	-20.133	0.729508	0.340136	0.000322002
3.9	0.3	1.73	0.33769	-19.9	1.24652	0.34258	0.000516964
4.2	0.3	1.73	0.283267	-20	0.512827	0.341003	9.64446e-05
4.5	0.3	1.79	0.322864	-20.1	0.686663	0.341252	0.000205839
4.8	0.3	1.68	0.403025	-20.574	1.02287	0.330727	0.000470758
5.1	0.3	1.665	0.263024	-19.832	0.912438	0.341676	0.000220828
5.4	0.3	1.92	0.250731	-20.017	0.730266	0.346447	0.000119687
5.7	0.3	1.92	0.250595	-19.15	1.5295	0.360702	0.00066714
6	0.3	0.92	0.576885	-19.97	1.2536	0.315941	0.0010932
6.3	0.3	0.78	0.304829	-20.7855	1.08488	0.299553	0.000346764
6.6	0.3	0.71	0.299751	-19.9575	2.4651	0.309181	0.0014922
6.9	0.3	0.73	0.270447	-20.555	2.4651	0.301151	0.00130574
7.2	0.3	1.17	0.277007	-18.92	0.793275	0.340966	0.000213751
7.5	0.3	1.42	0.277448	-18.01	2.4651	0.365414	0.00218888
7.8	0.3	1.44	0.322032	-18.37	2.4651	0.359414	0.00213077
8.1	0.3	1.45	0.288481	-18.183	2.4651	0.363164	0.00214118
8.4	0.3	1.57	0.280762	-18.36	2.4651	0.363773	0.00206991
8.7	0.3	1.66	0.264727	-19.1625	2.4651	0.352503	0.00176955
9	0.3	1.51	0.281054	-19.245	0.953582	0.346423	0.000286
9.3	0.3	1.33	0.253105	-19.11	2.31331	0.342955	0.00152583
9.6	0.3	1.25	0.231964	-19.095	1.16994	0.340624	0.000357408
9.9	0.3	1.23	0.279972	-18.8	1.16595	0.344983	0.000442651
10.2	0.3	1.57	0.227528	-18.73	1.33585	0.357143	0.000500936
10.5	0.3	1.44	0.268203	-17.23	1.43341	0.38136	0.000833493
10.8	0.3	1.19	0.37402	-17.97	1.03645	0.358559	0.000594268
11.1	0.3	1.38	0.241173	-18.605	1.44101	0.353265	0.000622252
11.4	0.3	1.44	0.294322	-18.1975	1.73568	0.362572	0.00108341
11.7	0.3	1.56	0.247498	-17.52	1.57432	0.379455	0.000927073
12	0.3	1.405	0.270178	-17.43	1.1965	0.376161	0.000552669
12.3	0.3	1.42	0.233752	-18.1725	1.06601	0.362384	0.000330258
12.6	0.3	1.64	0.228847	-18.18	1.00228	0.369324	0.000273837
12.9	0.3	1.58	0.235313	-17.905	1.19533	0.372594	0.000453662
13.2	0.3	1.75	0.245504	-17.505	1.4675	0.385874	0.000797985
13.5	0.3	1.97	0.278019	-17.11	1.95742	0.400943	0.00167604
13.8	0.3	2.33	0.348711	-19.155	1.38275	0.372818	0.000696605
14.1	0.3	2.1	0.242717	-17.775	1.20689	0.391447	0.00048483
14.4	0.3	2.19	0.268374	-17.01	1.649	0.409896	0.00118484
14.7	0.3	2.28	0.284983	-18.48	1.74144	0.38343	0.00104658
15	0.3	2.15	0.245811	-17.3	1.77428	0.402571	0.0012686
15.3	0.3	2.41	0.27441	-15.41	2.40599	0.453984	0.00367385
15.6	0.3	2.27	0.328121	-17.38	1.81605	0.40458	0.00147552
15.9	0.3	2.461	0.279196	-20.2945	2.45294	0.35776	0.001525
16.2	0.3	2.15	0.280969	-20.3925	1.98439	0.347344	0.000977804
16.5	0.3	2.0535	0.258071	-17.9575	2.4651	0.386462	0.00224626
16.8	0.3	1.6755	0.263059	-16.26	2.65935	0.410108	0.00365638
17.1	0.3	1.743	0.226297	-13.2	2.5108	0.496754	0.00661189
17.4	0.3	1.608	0.258621	-14.96	1.13156	0.439884	0.000729971
17.7	0.3	1.44	0.271022	-16.47	2.4651	0.397543	0.00298143
18	0.3	1.413	0.247969	-17.48	1.05187	0.37543	0.000377106
18.3	0.3	1.4695	0.245948	-18.84	2.47872	0.352027	0.00184673
18.6	0.3	1.459	0.2463	-18.9	2.04899	0.350656	0.00124097
18.9	0.3	1.564	0.26116	-18.9	1.9549	0.353987	0.00115579
19.2	0.3	1.613	0.25485	-18.51	1.8331	0.362421	0.00107999
19.5	0.3	1.6445	0.297657	-18.217	0.475008	0.368779	0.000101045
19.8	0.3	1.573	0.283187	-19.36	2.28211	0.346486	0.0014865
20.1	0.3	1.95	0.258539	-18.465	0.619584	0.373745	8.62781e-05
20.4	0.3	2.005	0.25184	-19.81	2.4256	0.352281	0.00154173
20.7	0.3	2.12	0.253587	-21.3025	1.26399	0.333013	0.000334349
21	0.3	2.06	0.269509	-21.6825	2.4651	0.325998	0.00119505
21.3	0.3	1.98	0.252325	-20.1	1.50799	0.34692	0.000561063
21.6	0.3	1.9	0.249412	-20.4	1.21858	0.33991	0.000344558
21.9	0.3	2.435	0.24466	-21.285	0.826272	0.342116	0.00012986
22.2	0.3	2.47	0.237266	-19.4175	2.30616	0.372359	0.00150539
22.5	0.3	2.465	0.241991	-21.685	2.4651	0.337267	0.00119376
22.8	0.3	2.36	0.259385	-20.86	1.27335	0.346253	0.000365767
23.1	0.3	2.44	0.258922	-19.635	2.07382	0.367837	0.00118975
23.4	0.3	2.17	0.279733	-21.212	2.4651	0.335728	0.00130796
23.7	0.3	2	0.275089	-22.21	0.915837	0.317224	0.000187662
24	0.3	1.94	0.251252	-24.09	2.4651	0.292739	0.000816898
24.3	0.3	2.04	0.264344	-21.31	2.4651	0.330621	0.00125915
24.6	0.3	1.96	0.2433	-26.725	3.2687	0.266341	0.000975743
24.9	0.3	1.85	0.248402	-24.79	2.4651	0.282658	0.000735086
25.2	0.3	1.82	0.248253	-27.04	3.62871	0.259875	0.00103949
25.5	0.3	1.98	0.286438	-27.0383	2.4651	0.263971	0.000488414
25.8	0.3	2.05	0.243096	-27.0367	2.4651	0.265758	0.000457277
26.1	0.3	1.94	0.253654	-27.035	2.46897	0.262985	0.000462302
26.4	0.3	1.87	0.255957	-26.345	2.4651	0.267588	0.000501866
26.7	0.3	1.88	0.241955	-25.231	2.4651	0.278854	0.00057045
27	0.3	1.825	0.239898	-26.97	2.4651	0.260636	0.000449334
27.3	0.3	1.65	0.286088	-26.54	2.4651	0.260021	0.0005051
27.6	0.3	1.81	0.269332	-26.005	2.4651	0.269279	0.000533336
27.9	0.3	1.75	0.245852	-25.47	2.4651	0.272961	0.00054871
28.2	0.3	1.58	0.27046	-26.3625	2.4651	0.259819	0.000499693
28.5	0.3	1.58	0.274608	-27.255	2.4651	0.251777	0.000449909
28.8	0.3	1.69	0.24696	-26.003	0.887699	0.266132	6.66382e-08
29.1	0.3	1.77	0.245779	-26.583	2.4651	0.262759	0.000474265
29.4	0.3	1.27	0.340323	-22.92	2.4651	0.287309	0.000880352
29.7	0.3	1.2	0.302551	-27.1375	2.4651	0.242788	0.000464939
30	0.3	1.485	0.283717	-25.115	1.01897	0.269361	5.71811e-05
30.3	0.3	1.51	0.256521	-26.27	0.695435	0.258819	1.71001e-05
30.6	0.3	1.63	0.259498	-26.2305	0.484878	0.262379	4.25714e-05
30.9	0.3	1.79	0.259011	-28.3	1.53869	0.248255	0.000131396
31.2	0.3	1.8	0.261176	-25.649	2.4651	0.272505	0.000551236
31.5	0.3	1.65	0.269059	-27.38	2.4651	0.252497	0.000441458
31.8	0.3	1.63	0.238403	-26.89	2.4651	0.256311	0.000444456
32.1	0.3	1.68	0.251348	-27.165	1.55839	0.255157	0.000145293
32.4	0.3	1.76	0.233325	-25.53	2.4651	0.272627	0.000534363
32.7	0.3	1.9	0.246204	-25.725	1.08872	0.274389	3.63691e-05
33	0.3	1.911	0.232596	-27.545	2.36001	0.257706	0.000376551
33.3	0.3	2.22	0.238856	-26.38	2.03007	0.276224	0.000314005
33.6	0.3	2.341	0.280492	-26.013	2.12273	0.282888	0.000405413
33.9	0.3	1.92	0.314169	-26.48	2.4651	0.267606	0.000546685
34.2	0.3	1.185	0.367237	-27.13	1.50352	0.242451	0.000234164
34.5	0.3	1.68	0.227117	-27.32	1.52579	0.253793	0.000118795
34.8	0.3	1.635	0.246686	-27.305	0.54159	0.252764	3.36937e-05
35.1	0.3	1.65	0.227994	-21.855	2.62856	0.311849	0.00106155
35.4	0.3	1.61	0.225156	-26.865	1.57587	0.256014	0.000135852
35.7	0.3	2.093	0.215471	-27.07	1.18272	0.266536	3.41968e-05
36	0.3	2.037	0.203816	-27.59	1.19966	0.260472	3.09516e-05
36.3	0.3	2.0745	0.212547	-26.42	2.4651	0.27214	0.000473738
36.6	0.3	2.3025	0.253824	-29.632	2.4651	0.249965	0.000349543
36.9	0.3	2.43882	0.21537	-28.431	2.4651	0.263002	0.000381895
37.2	0.3	2.23354	0.223832	-27.745	1.36559	0.263973	7.55251e-05
37.5	0.3	2.002	0.283497	-26.668	2.4651	0.267946	0.000509861
37.8	0.3	2.075	0.225071	-28.4715	2.4651	0.253875	0.000373099
38.1	0.3	1.65055	0.217799	-30.275	2.4651	0.229614	0.000287297
38.4	0.3	1.76488	0.228743	-29.555	1.91389	0.237705	0.000178083
38.7	0.3	1.62376	0.236985	-28.024	2.4651	0.246351	0.000384796
39	0.3	1.6981	0.244516	-29.207	2.4651	0.238734	0.000341702
39.3	0.3	1.77405	0.217552	-30.8295	0.195364	0.228627	3.7092e-05
39.6	0.3	2.02788	0.229609	-29.575	0.783827	0.243898	9.25517e-06
39.9	0.3	2.163	0.23144	-29.8825	2.4651	0.244746	0.000322832
40.2	0.3	1.898	0.254576	-30.504	2.4651	0.233874	0.000307075
40.5	0.3	1.698	0.278018	-29.884	2.4651	0.233614	0.000337679
40.8	0.3	1.528	0.225716	-29.264	2.4651	0.234087	0.000322743
41.1	0.3	1.679	0.21848	-29.1915	2.4651	0.238383	0.00032617
41.4	0.3	1.58	0.243331	-29.119	2.4651	0.23649	0.000340602
41.7	0.3	1.472	0.332351	-28.773	2.4651	0.236469	0.00041758
42	0.3	1.575	0.21922	-28.427	2.4651	0.241817	0.000353753
42.3	0.3	1.494	0.227666	-28.081	2.4651	0.24257	0.000371224
42.6	0.3	1.4205	0.238661	-27.735	2.4651	0.243539	0.000391876
42.9	0.3	1.676	0.234888	-25.35	2.4651	0.272182	0.000544615
43.2	0.3	1.7065	0.237789	-28.78	2.4651	0.242288	0.000354967
43.5	0.3	1.713	0.262924	-26.13	2.4651	0.265525	0.000514669
43.8	0.3	1.67	0.226351	-26.6567	2.4651	0.259473	0.000450901
44.1	0.3	1.6075	0.249357	-27.1833	2.4651	0.253119	0.00043532
44.4	0.3	1.624	0.217203	-27.71	2.4651	0.248994	0.000386775
44.7	0.3	1.5375	0.221869	-26.58	2.4651	0.256691	0.000446209
45	0.3	1.651	0.2295	-26.75	2.4651	0.258125	0.000446895
45.3	0.3	1.71238	0.218185	-26.92	2.4651	0.258183	0.000431995
45.6	0.3	1.54685	0.211525	-27.09	2.4651	0.252362	0.000411205
45.9	0.3	1.47133	0.246114	-27.26	2.4651	0.248904	0.000423178
46.2	0.3	1.43087	0.234206	-27.43	2.4651	0.246385	0.000404204
46.5	0.3	1.65032	0.239698	-27.6	2.4651	0.250606	0.000408227
46.8	0.3	1.59653	0.293065	-27.77	2.4651	0.247783	0.000437988
47.1	0.3	1.75514	0.246101	-27.94	2.4651	0.250382	0.000399901
47.4	0.3	1.669	0.249398	-28.11	2.4651	0.246785	0.000390892
47.7	0.3	1.71276	0.271515	-28.28	2.4651	0.246485	0.000400268
48	0.3	1.85367	0.280304	-28.45	2.4651	0.248606	0.000403692
48.3	0.3	1.80113	0.283888	-28.62	2.4651	0.245919	0.000396717
48.6	0.3	1.60198	0.36666	-28.79	2.4651	0.239602	0.000451332
48.9	0.3	1.60677	0.240993	-28.96	2.4651	0.238389	0.000346301
49.2	0.3	1.66704	0.274145	-29.13	2.4651	0.238563	0.000363324
49.5	0.3	1.75612	0.289885	-29.3	2.4651	0.239441	0.000370259
49.8	0.3	1.775	0.254276	-29.47	2.4651	0.238598	0.000340079
50.1	0.3	1.789	0.275583	-29.64	2.4651	0.237647	0.000347858
50.4	0.3	1.817	0.320774	-29.81	2.4651	0.237044	0.000374235
50.7	0.3	1.641	0.371804	-29.98	2.4651	0.231523	0.000403778
51	0.3	1.697	0.299348	-30.15	2.4651	0.231639	0.000342459
51.3	0.3	1.409	0.284353	-29.9667	2.4651	0.225939	0.000330726
51.6	0.3	0.9435	0.317203	-29.7833	2.4651	0.215561	0.000348135
51.9	0.3	0.902	0.272591	-29.6	0.547723	0.215789	1.71574e-05
52.2	0.3	1.339	0.2349	-29.65	2.4651	0.2265	0.000308394
52.5	0.3	1.02	0.272155	-29.7	2.4651	0.218099	0.000320702
52.8	0.3	0.935	0.39133	-29.75	2.4651	0.215578	0.00041258
53.1	0.3	0.91	0.267241	-29.8	0.264575	0.214588	1.34429e-06
53.4	0.3	1.121	0.30166	-30.1667	2.4651	0.21737	0.000327888
53.7	0.3	1.075	0.37632	-30.5333	2.4651	0.213709	0.000372239
54	0.3	0.913	0.393335	-30.9	0.998499	0.207242	0.000140812
54.3	0.3	1.211	0.239367	-30.7333	2.4651	0.215719	0.000273026
54.6	0.3	1.4035	0.279916	-30.5667	2.4651	0.221566	0.000307387
54.9	0.3	1.593	0.266488	-30.4	0.83666	0.227331	2.55708e-05
55.2	0.3	1.869	0.247288	-30.5125	2.4651	0.233127	0.000301807
55.5	0.3	1.8815	0.23216	-30.625	2.4651	0.232615	0.000290198
55.8	0.3	1.6005	0.823263	-30.7375	2.4651	0.225138	0.000945887
56.1	0.3	2.218	0.269301	-30.85	2.4651	0.238841	0.000312779
56.4	0.3	2.5565	0.251338	-30.85	2.4651	0.246554	0.000311224
56.7	0.3	2.861	0.230908	-30.85	2.4651	0.253359	0.00030826
57	0.3	2.987	0.307666	-30.85	2.4651	0.25614	0.000356125
57.3	0.3	2.954	0.28864	-30.85	2.4651	0.255414	0.000343221
57.6	0.3	3.2065	0.226036	-30.85	2.4651	0.260934	0.000314753
57.9	0.3	3.3905	0.23487	-30.85	2.4651	0.264906	0.000323934
58.2	0.3	3.196	0.309591	-30.85	2.4651	0.260706	0.000362531
58.5	0.3	3.166	0.265685	-30.85	2.4651	0.260054	0.00033492
58.8	0.3	3.11	0.231504	-30.85	2.4651	0.258834	0.000315017
59.1	0.3	3.164	0.224874	-30.85	2.4651	0.260011	0.000313079
59.4	0.3	2.95	0.261848	-30.85	2.4651	0.255325	0.000327243
59.7	0.3	2.534	0.246958	-30.85	2.4651	0.246046	0.000308233
60	0.3	2.565	0.2213	-30.85	2.4651	0.246745	0.000295677
30.15	0.15	1.52	0.238248	-26.49	0.589944	0.300607	0.00179188
30.3	0.15	1.48	0.248051	-25.51	2.85231	0.310485	0.00299748
30.45	0.15	1.565	0.265827	-25.8705	2.85231	0.308542	0.00290663
30.6	0.15	1.695	0.236976	-26.231	0.582707	0.307778	0.00179371
30.75	0.15	1.71	0.236523	-26.23	2.85231	0.30816	0.00277445
30.9	0.15	1.83	0.25882	-26.765	2.85231	0.305298	0.00265274
31.05	0.15	1.77	0.255384	-27.3	1.53869	0.298246	0.00190336
31.2	0.15	1.8	0.255378	-25.649	2.85231	0.316951	0.00294215
31.35	0.15	1.57	0.290055	-26.5145	2.85231	0.30159	0.00275964
31.5	0.15	1.66	0.255579	-27.38	2.85231	0.294766	0.00251803
31.65	0.15	1.71	0.24426	-27.135	2.85231	0.298492	0.00256108
31.8	0.15	1.61	0.251982	-26.89	2.85231	0.298596	0.00263042
31.95	0.15	1.66	0.235758	-27.1	0.649333	0.297636	0.00170941
32.1	0.15	1.68	0.23057	-25.802	2.05908	0.312204	0.00236991
32.25	0.15	1.64	0.260265	-25.801	2.85231	0.311213	0.00291534
32.4	0.15	1.81	0.223624	-25.8	2.85231	0.315465	0.00287113
32.55	0.15	1.73	0.242285	-25.4135	0.906636	0.31794	0.00196422
32.7	0.15	1.89	0.22551	-27.02	1.32213	0.304047	0.00183537
32.85	0.15	1.96	0.238062	-25.4115	0.269151	0.323694	0.00180908
33	0.15	1.9	0.219161	-29.31	2.5333	0.281961	0.00196171
33.15	0.15	2.05	0.236706	-27.95	2.53735	0.298333	0.00218962
33.3	0.15	2.247	0.231343	-25.4	1.88722	0.33085	0.00228799
33.45	0.15	2.2895	0.231149	-26.46	2.10854	0.31964	0.00220866
33.6	0.15	2.4195	0.24017	-26.095	2.08829	0.326834	0.0022588
33.75	0.15	1.9925	0.239871	-26.478	2.85231	0.312341	0.00269677
33.9	0.15	1.92	0.258568	-26.8165	2.85231	0.306927	0.00263478
34.05	0.15	1.21	0.376523	-27.155	1.70754	0.285916	0.00216368
34.2	0.15	1.11	0.29098	-27.13	2.85231	0.28364	0.00263964
34.35	0.15	1.615	0.256363	-27.32	2.85231	0.29428	0.00253466
34.5	0.15	1.69	0.214858	-29.07	2.85231	0.279259	0.00215369
34.65	0.15	1.695	0.220105	-26.39	0.559193	0.306035	0.0017603
34.8	0.15	1.64	0.25749	-27.365	2.85231	0.294432	0.00252409
34.95	0.15	1.54	0.235386	-27.32	4.78076	0.292446	0.0040587
35.1	0.15	1.69	0.208087	-22	2.52809	0.3626	0.00386149
35.25	0.15	1.61	0.211638	-25.83	2.55231	0.310131	0.00265507
35.4	0.15	1.53	0.249065	-27.09	1.7094	0.294549	0.00201769
35.55	0.15	1.93	0.356462	-27.07	1.5233	0.304483	0.0020006
35.7	0.15	2.182	0.201557	-28.36	2.85231	0.297361	0.00225109
35.85	0.15	2.073	0.207734	-26.98	1.31689	0.308849	0.00180519
36	0.15	2.019	0.356462	-27.59	2.85231	0.301226	0.00254492
36.15	0.15	2.0485	0.204103	-27.071	1.54516	0.307303	0.00187001
36.3	0.15	2.1515	0.21915	-27.424	2.85231	0.306047	0.00245319
36.45	0.15	2.0865	0.212069	-27.777	2.85231	0.300919	0.00237756
36.6	0.15	2.2995	0.226851	-30.19	2.85231	0.283153	0.00195111
36.75	0.15	2.439	0.228221	-27.052	2.85231	0.316673	0.00252603
36.9	0.15	2.47347	0.2192	-27.091	2.85231	0.317052	0.00250872
37.05	0.15	2.29395	0.240063	-27.13	1.81175	0.312465	0.00196325
37.2	0.15	2.23992	0.22518	-28.91	2.85231	0.293417	0.00216244
37.35	0.15	2.2403	0.220027	-27.789	2.85231	0.304379	0.00237253
37.5	0.15	1.88007	0.267099	-26.668	2.85231	0.307554	0.00268047
37.65	0.15	2.095	0.23324	-27.455	2.85231	0.304399	0.00245984
37.8	0.15	2.058	0.218172	-28.242	2.85231	0.295644	0.00229041
37.95	0.15	1.967	0.287996	-29.029	2.85231	0.286069	0.00219861
38.1	0.15	1.66985	0.205602	-29.816	2.85231	0.272181	0.00202423
38.25	0.15	1.68916	0.225955	-28.381	2.85231	0.285637	0.00228755
38.4	0.15	1.78105	0.226894	-29.936	2.85231	0.273703	0.00201251
38.55	0.15	1.63416	0.213918	-28.001	2.13048	0.287974	0.00200977
38.7	0.15	1.62754	0.235801	-28.3025	2.85231	0.284916	0.00231279
38.85	0.15	1.67738	0.242697	-28.604	2.85231	0.283256	0.00225733
39	0.15	1.79829	0.248528	-28.9055	2.85231	0.283297	0.00219985
39.15	0.15	1.66033	0.228619	-29.207	2.85231	0.277327	0.00213985
39.3	0.15	1.77857	0.219097	-30.649	2.85231	0.267629	0.0019003
39.45	0.15	1.9311	0.231126	-30.755	0.545831	0.270179	0.00133053
39.6	0.15	2.05833	0.219785	-28.808	2.85231	0.29023	0.00218574
39.75	0.15	2.18	0.258202	-30.0535	2.85231	0.281695	0.00199637
39.9	0.15	2.167	0.232948	-29.926	2.85231	0.282523	0.00200096
40.05	0.15	2.079	0.242556	-30.215	2.85231	0.278039	0.00196584
40.2	0.15	1.852	0.233875	-30.504	2.85231	0.270491	0.00192682
40.35	0.15	1.8675	0.222875	-30.194	2.85231	0.273459	0.00196631
40.5	0.15	1.699	0.260564	-29.884	2.85231	0.272267	0.00204592
40.65	0.15	1.474	0.21519	-29.574	2.85231	0.269711	0.00207821
40.8	0.15	1.5215	0.22116	-29.264	2.85231	0.273554	0.00213198
40.95	0.15	1.69	0.222972	-29.2277	2.85231	0.277834	0.00213127
41.1	0.15	1.681	0.208479	-29.1915	2.85231	0.27795	0.00212911
41.25	0.15	1.637	0.220884	-29.1553	2.85231	0.277245	0.00214507
41.4	0.15	1.575	0.210461	-29.119	2.85231	0.276113	0.002148
41.55	0.15	1.477	0.259614	-28.946	2.85231	0.275351	0.00221642
41.7	0.15	1.421	0.356049	-28.773	2.85231	0.275585	0.00233342
41.85	0.15	1.571	0.208919	-28.6	2.85231	0.280766	0.002241
42	0.15	1.553	0.224058	-28.427	2.85231	0.281955	0.00228449
42.15	0.15	1.596	0.216775	-28.254	2.85231	0.284623	0.00231087
42.3	0.15	1.499	0.213012	-28.081	2.85231	0.283942	0.00234777
42.45	0.15	1.434	0.249401	-27.908	2.85231	0.28403	0.00241271
42.6	0.15	1.4555	0.21978	-27.735	2.85231	0.28624	0.00242581
42.75	0.15	1.452	0.237829	-25.23	2.85231	0.31302	0.00307259
42.9	0.15	1.615	0.236288	-25.47	2.85231	0.314381	0.00298844
43.05	0.15	1.695	0.210685	-27.125	2.85231	0.29823	0.00253875
43.2	0.15	1.75	0.243882	-28.78	2.85231	0.283328	0.00222184
43.35	0.15	1.668	0.262073	-26.13	2.85231	0.308224	0.00282605
43.5	0.15	1.652	0.277934	-26.3557	2.85231	0.305344	0.00278316
43.65	0.15	1.774	0.218433	-26.5814	2.85231	0.305903	0.00266754
43.8	0.15	1.634	0.230801	-26.8071	2.85231	0.300058	0.00263134
43.95	0.15	1.696	0.209037	-27.0329	2.85231	0.299211	0.00255849
44.1	0.15	1.562	0.258131	-27.2586	2.85231	0.29361	0.00255306
44.25	0.15	1.61	0.226605	-27.4843	2.85231	0.292497	0.00247555
44.4	0.15	1.6855	0.211078	-27.71	2.85231	0.292069	0.00241225
44.55	0.15	1.574	0.212771	-27.145	2.85231	0.295066	0.0025428
44.7	0.15	1.546	0.220506	-26.58	2.85231	0.300292	0.00268365
44.85	0.15	1.539	0.222184	-26.6412	2.85231	0.299466	0.00267042
45	0.15	1.66	0.213161	-26.7024	2.85231	0.301808	0.00264122
45.15	0.15	1.68133	0.249481	-26.7636	2.85231	0.301683	0.00265416
45.3	0.15	1.74158	0.215665	-26.8248	2.85231	0.302509	0.00260902
45.45	0.15	1.61866	0.227417	-26.886	2.85231	0.298852	0.00261095
45.6	0.15	1.53429	0.209064	-26.9471	2.85231	0.296133	0.00258793
45.75	0.15	1.52698	0.211677	-27.0083	2.85231	0.295318	0.00257607
45.9	0.15	1.43867	0.267145	-27.0695	2.85231	0.292501	0.00261164
46.05	0.15	1.48054	0.205273	-27.1307	2.85231	0.29291	0.00254622
46.2	0.15	1.37331	0.231254	-27.1919	2.85231	0.289629	0.00255788
46.35	0.15	1.55312	0.245629	-27.2531	2.85231	0.293448	0.00254461
46.5	0.15	1.71657	0.212212	-27.3143	2.85231	0.296807	0.00249631
46.65	0.15	1.48051	0.29512	-27.3755	2.85231	0.290425	0.00256395
46.8	0.15	1.55951	0.274088	-27.4367	2.85231	0.291746	0.00252682
46.95	0.15	1.74543	0.257151	-27.4979	2.85231	0.295638	0.00248852
47.1	0.15	1.65929	0.224176	-27.559	2.85231	0.292942	0.00245487
47.25	0.15	1.84039	0.209148	-27.6202	2.85231	0.29668	0.00242133
47.4	0.15	1.616	0.253632	-27.6814	2.85231	0.290674	0.00245344
47.55	0.15	1.64	0.245184	-27.7426	2.85231	0.290648	0.00243257
47.7	0.15	1.82764	0.250372	-27.8038	2.85231	0.29454	0.00241344
47.85	0.15	1.6749	0.288849	-27.865	2.85231	0.290282	0.00244048
48	0.15	1.90573	0.294435	-27.9262	2.85231	0.295178	0.00241988
48.15	0.15	1.79319	0.26128	-27.9874	2.85231	0.291908	0.00238593
48.3	0.15	1.82402	0.307616	-28.0486	2.85231	0.292041	0.00241064
48.45	0.15	1.88978	0.261509	-28.1098	2.85231	0.292997	0.00235622
48.6	0.15	1.46693	0.352004	-28.171	2.85231	0.282305	0.00244731
48.75	0.15	1.5225	0.25051	-28.2321	2.85231	0.283065	0.00234292
48.9	0.15	1.65168	0.239107	-28.2933	2.85231	0.285579	0.00231566
49.05	0.15	1.6056	0.277197	-28.3545	2.85231	0.283897	0.00233504
49.2	0.15	1.7057	0.274898	-28.4157	2.85231	0.2857	0.00231597
49.35	0.15	1.78836	0.245222	-28.4769	2.85231	0.287074	0.00227754
49.5	0.15	1.79436	0.258023	-28.5381	2.85231	0.286636	0.00227494
49.65	0.15	1.61064	0.275828	-28.5993	2.85231	0.281717	0.00228633
49.8	0.15	1.835	0.262729	-28.6605	2.85231	0.286436	0.00225333
49.95	0.15	1.885	0.238701	-28.7217	2.85231	0.287029	0.00222231
50.1	0.15	1.754	0.296159	-28.7829	2.85231	0.283395	0.00226068
50.25	0.15	1.711	0.29027	-28.844	2.85231	0.281819	0.00224672
50.4	0.15	1.9205	0.251287	-28.9052	2.85231	0.286141	0.0021959
50.55	0.15	1.778	0.35295	-28.9664	2.85231	0.282263	0.00227502
50.7	0.15	1.424	0.397321	-29.0276	2.85231	0.273352	0.00232608
50.85	0.15	1.641	0.28107	-29.0888	2.85231	0.277939	0.00219847
51	0.15	1.8115	0.227724	-29.15	2.85231	0.281366	0.00214197
51.15	0.15	1.509	0.25078	-29.0714	2.85231	0.27498	0.00218593
51.3	0.15	1.456	0.279832	-28.9929	2.85231	0.274427	0.00222414
51.45	0.15	1.1355	0.266632	-28.9143	2.85231	0.267406	0.00224519
51.6	0.15	0.934	0.31441	-28.8357	2.85231	0.263153	0.0023099
51.75	0.15	1.006	0.334703	-28.7571	2.85231	0.265631	0.00233926
51.9	0.15	0.907	0.275424	-28.6786	2.85231	0.263879	0.00230886
52.05	0.15	1.233	0.302617	-28.6	0.547723	0.272618	0.00164294
52.2	0.15	1.376	0.243769	-28.6333	2.85231	0.275781	0.00226815
52.35	0.15	1.147	0.300352	-28.6667	2.85231	0.26991	0.00231827
52.5	0.15	1.02	0.282827	-28.7	2.85231	0.266487	0.00230437
52.65	0.15	1.105	0.254473	-28.7333	2.85231	0.268279	0.0022715
52.8	0.15	0.98	0.286519	-28.7667	2.85231	0.264904	0.00229688
52.95	0.15	0.7515	0.32283	-28.8	0.264575	0.258921	0.00168129
53.1	0.15	1.005	0.246027	-28.9571	2.85231	0.263833	0.00222927
53.25	0.15	0.93	0.255493	-29.1143	2.85231	0.260615	0.00221151
53.4	0.15	1.14	0.313926	-29.2714	2.85231	0.264374	0.00221773
53.55	0.15	1.097	0.320396	-29.4286	2.85231	0.261977	0.0021975
53.7	0.15	1.05	0.401713	-29.5857	2.85231	0.259501	0.00224814
53.85	0.15	1.273	0.231676	-29.7429	2.85231	0.26351	0.00207001
54	0.15	0.95	0.34661	-29.9	0.998499	0.254457	0.00163745
54.15	0.15	0.87	0.428003	-29.8286	2.85231	0.253106	0.0022424
54.3	0.15	1.236	0.227995	-29.7571	2.85231	0.26251	0.00206717
54.45	0.15	1.14	0.225218	-29.6857	2.85231	0.260821	0.00208189
54.6	0.15	1.3525	0.268037	-29.6143	2.85231	0.266495	0.00211181
54.75	0.15	1.536	0.222455	-29.5429	2.85231	0.271439	0.00208483
54.9	0.15	1.595	0.240426	-29.4714	2.85231	0.273446	0.00210537
55.05	0.15	1.905	0.221927	-29.4	0.83666	0.281265	0.00147173
55.2	0.15	1.839	0.246005	-29.475	2.85231	0.279076	0.00209702
55.35	0.15	1.809	0.239101	-29.55	2.85231	0.277719	0.00208137
55.5	0.15	1.888	0.216558	-29.625	2.85231	0.278869	0.00205154
55.65	0.15	1.877	0.240828	-29.7	2.85231	0.277955	0.00205471
55.8	0.15	1.519	0.47324	-29.775	2.85231	0.269029	0.00226677
55.95	0.15	2.04	1.33947	-29.85	2.85231	0.280339	0.00399397
56.1	0.15	2.176	0.24112	-29.85	2.85231	0.283395	0.00201762
56.25	0.15	2.45	0.265512	-29.85	2.85231	0.289474	0.00202184
56.4	0.15	2.582	0.252619	-29.85	2.85231	0.292366	0.00200782
56.55	0.15	2.696	0.270589	-29.85	2.85231	0.294844	0.00201503
56.7	0.15	2.899	0.222899	-29.85	2.85231	0.299215	0.00197676
56.85	0.15	2.767	0.264099	-29.85	2.85231	0.296379	0.00200774
57	0.15	2.987	0.273592	-29.85	2.85231	0.301093	0.00200522
57.15	0.15	3.069	0.256617	-29.85	2.85231	0.302834	0.00199068
57.3	0.15	2.938	0.27873	-29.85	2.85231	0.300049	0.00201073
57.45	0.15	3.219	0.291898	-29.85	2.85231	0.305997	0.00200872
57.6	0.15	3.205	0.224806	-29.85	2.85231	0.305703	0.00196585
57.75	0.15	3.1325	0.232616	-29.85	2.85231	0.304176	0.00197327
57.9	0.15	3.407	0.212943	-29.85	2.85231	0.30992	0.00195136
58.05	0.15	3.3805	0.215829	-29.85	2.85231	0.309369	0.00195397
58.2	0.15	3.101	0.342469	-29.85	2.85231	0.303511	0.00205224
58.35	0.15	3.053	0.219494	-29.85	2.85231	0.302495	0.00196872
58.5	0.15	3.15	0.269871	-29.85	2.85231	0.304545	0.0019962
58.65	0.15	3.281	0.244575	-29.85	2.85231	0.307295	0.00197475
58.8	0.15	3.104	0.225107	-29.85	2.85231	0.303575	0.00196996
58.95	0.15	3.12	0.223519	-29.85	2.85231	0.303913	0.00196841
59.1	0.15	3.203	0.221661	-29.85	2.85231	0.305661	0.00196411
59.25	0.15	3.0325	0.23605	-29.85	2.85231	0.30206	0.00197926
59.4	0.15	3.034	0.266603	-29.85	2.85231	0.302092	0.00199863
59.55	0.15	2.72	0.223333	-29.85	2.85231	0.295364	0.0019842
59.7	0.15	2.502	0.224223	-29.85	2.85231	0.290616	0.00199363
59.85	0.15	2.628	0.242449	-29.85	2.85231	0.293368	0.00199948
60	0.15	2.5275	0.219387	-29.85	2.85231	0.291174	0.00198976

## Sheet: CaCO3
Age (Ma)	Pelagic CaCO3 Burial (Tmol C/yr)	Shelf CaCO3 Burial (Tmol C/yr)	Total CaCO3 Burial (Tmol C/yr)
0	13.4848	2.19189	15.6766
0.5	13.2226	2.19189	15.4145
1	12.7759	2.19189	14.9678
1.5	12.436	1.7805	14.2165
2	12.1642	1.36911	13.5333
2.5	11.9215	1.23268	13.1541
3	11.7467	1.09625	12.843
3.5	11.6594	0.706769	12.3662
4	11.6595	0.317287	11.9768
4.5	11.7082	0.296192	12.0044
5	11.7375	0.275097	12.0126
5.5	11.7376	1.03998	12.7776
6	11.66	1.80486	13.4649
6.5	11.5824	1.88515	13.4676
7	11.4757	1.96543	13.4411
7.5	11.4273	1.96944	13.3967
8	11.4565	1.97345	13.43
8.5	11.5926	2.02519	13.6178
9	11.8842	2.07692	13.9611
9.5	12.2437	2.03017	14.2739
10	12.6421	1.98341	14.6255
10.5	13.089	1.88942	14.9785
11	13.5068	1.79544	15.3023
11.5	13.8663	1.98173	15.8481
12	14.0219	2.16802	16.1899
12.5	14.0997	4.12039	18.2201
13	13.9735	6.07276	20.0463
13.5	13.7502	4.73203	18.4823
14	13.3327	3.3913	16.724
14.5	12.9248	2.63253	15.5574
15	12.3907	1.87377	14.2645
15.5	11.9246	1.72701	13.6516
16	11.4973	1.58026	13.0776
16.5	11.1866	1.44731	12.6339
17	10.973	1.31437	12.2874
17.5	10.8566	3.36079	14.2174
18	10.8956	5.40722	16.3028
18.5	11.0317	4.64687	15.6786
19	11.3135	3.88651	15.2
19.5	11.6439	2.92184	14.5657
20	12.0617	1.95718	14.0188
20.5	12.4212	1.33342	13.7546
21	12.7613	0.709665	13.4709
21.5	13.0042	3.51013	16.5144
22	13.1598	6.3106	19.4704
22.5	13.2279	7.59964	20.8275
23	13.1794	8.88868	22.0681
23.5	13.0824	5.3749	18.4573
24	12.9174	1.86111	14.7785
24.5	12.7039	1.58874	14.2926
25	12.4709	1.31636	13.7872
25.5	12.267	1.24741	13.5144
26	12.1117	1.17845	13.2902
26.5	12.0244	1.1824	13.2068
27	11.976	1.18635	13.1623
27.5	11.9761	1.10797	13.0841
28	12.0247	1.02958	13.0543
28.5	12.0831	1.0771	13.1602
29	12.161	1.12463	13.2856
29.5	12.1903	1.13784	13.3281
30	12.1904	1.15106	13.3415
30.5	12.0642	1.08604	13.1503
31	11.8118	1.02102	12.8328
31.5	11.3554	1.01788	12.3732
32	10.831	1.01473	11.8457
32.5	10.1026	1.04482	11.1474
33	9.42277	1.07492	10.4977
33.5	8.66523	1.22361	9.88885
34	7.94653	1.37231	9.31884
34.5	7.23757	7.40695	14.6445
35	6.60633	13.4416	20.0479
35.5	6.16937	9.35815	15.5275
36	5.81983	5.2747	11.0945
36.5	5.61597	4.54265	10.1586
37	5.50923	3.8106	9.31983
37.5	5.52877	3.86613	9.3949
38	5.6454	3.92167	9.56707
38.5	5.80093	5.67922	11.4802
39	5.98563	7.43677	13.4224
39.5	6.16063	5.7442	11.9048
40	6.30647	4.05163	10.3581
40.5	6.36487	10.0636	16.4285
41	6.34557	16.0756	22.4212
41.5	6.24857	17.3005	23.5491
42	6.06413	18.5254	24.5895
42.5	5.802	17.5386	23.3406
43	5.48157	16.5517	22.0333
43.5	5.18057	12.0667	17.2472
44	4.8893	7.58163	12.4709
44.5	4.63687	7.71218	12.3491
45	4.39413	7.84274	12.2369
45.5	4.12227	7.84274	11.965
46	3.87953	7.84274	11.7223
46.5	3.6368	7.95822	11.595
47	3.4135	8.0737	11.4872
47.5	3.1708	8.00076	11.1716
48	2.93783	7.92783	10.8657
48.5	2.77283	7.92375	10.6966
49	2.67583	7.91966	10.5955
49.5	2.66623	7.52313	10.1894
50	2.68573	7.12661	9.81234
50.5	2.7149	5.5459	8.2608
51	2.7149	3.96519	6.68009
51.5	2.7149	3.54842	6.26333
52	2.7149	3.13166	5.84656
52.5	2.7149	2.72207	5.43696
53	2.7149	2.31247	5.02737
53.5	2.7149	2.27566	4.99056
54	2.7149	2.23885	4.95375
54.5	2.7149	5.13861	7.85351
55	2.7149	8.03838	10.7533
55.5	2.7149	8.00524	10.7201
56	2.7149	7.97209	10.687
56.5	2.7149	13.0828	15.7977
57	2.7149	18.1936	20.9085
57.5	2.7149	16.8085	19.5234
58	2.7149	15.4234	18.1383
58.5	2.7149	22.9142	25.6291
59	2.7149	30.405	33.1199
59.5	2.7149	17.2503	19.9652
60	2.7149	4.09567	6.81057
60.5	2.7149	2.93376	5.64866
61	2.7149	1.77185	4.48675
61.5	2.7149	1.77185	4.48675
62	2.7149	1.77185	4.48675
62.5	2.7149	1.91197	4.62687
63	2.7149	2.05209	4.76699
63.5	2.7149	2.34533	5.06023
64	2.7149	2.63858	5.35348
64.5	2.7149	2.90416	5.61906
65	2.7149	3.16975	5.88465

## Sheet: Corg
Age (Ma)	forg	Corg Burial (Tmol C/yr)	Total (pelagic CaCO3 + shelf CaCO3 + Corg) Burial (Tmol C/yr)
0	0.2843	6.22606	21.9027
0.044748	0.3519	8.50508	24.1656
0.089496	0.2834	6.18755	21.8302
0.13424	0.2663	5.6699	21.293
0.17899	0.3094	6.98832	22.5903
0.22374	0.3331	7.78296	23.3624
0.26849	0.2579	5.40514	20.9607
0.31324	0.3061	6.85224	22.3827
0.35798	0.2838	6.14336	21.6476
0.40273	0.2948	6.47085	21.9477
0.44748	0.2819	6.06608	21.5147
0.49223	0.3101	6.93152	22.3511
0.53698	0.3116	6.96753	22.3569
0.58172	0.2643	5.51852	20.8758
0.62647	0.287	6.16741	21.4907
0.67122	0.2798	5.94011	21.2276
0.71597	0.281	5.9608	21.2106
0.76072	0.2448	4.93122	20.1414
0.80546	0.2917	6.24668	21.4155
0.85021	0.2811	5.9149	21.0405
0.89496	0.2734	5.67354	20.7541
1.0292	0.2753	5.67359	20.6072
1.074	0.301	6.40571	21.2821
1.1187	0.2888	6.01481	20.8291
1.1634	0.2909	6.05048	20.7985
1.2082	0.2933	6.09283	20.7713
1.2529	0.2548	4.99467	19.6015
1.2977	0.2841	5.76856	20.3025
1.3424	0.2949	6.04846	20.5095
1.3872	0.3156	6.63482	21.0235
1.4319	0.3329	7.14648	21.4648
1.4767	0.3238	6.82261	21.073
1.5214	0.3108	6.39714	20.5828
1.5662	0.3173	6.56313	20.683
1.6109	0.3035	6.12279	20.1759
1.6557	0.2843	5.55595	19.5419
1.7004	0.3022	6.02778	19.947
1.7452	0.2931	5.74482	19.5982
1.7899	0.2803	5.37028	19.1597
1.8347	0.2994	5.86656	19.5944
1.8794	0.2582	4.75871	18.4282
1.9242	0.2766	5.20658	18.8215
1.9689	0.306	5.98109	19.546
2.0137	0.326	6.53878	20.0588
2.0584	0.2714	5.02175	18.5004
2.1032	0.3049	5.89464	19.3343
2.1479	0.2757	5.1025	18.5054
2.1927	0.2913	5.49415	18.8621
2.2374	0.222	3.80522	17.1398
2.2822	0.2667	4.8376	18.1401
2.3269	0.2748	5.02791	18.2993
2.3716	0.2578	4.59989	17.8408
2.4164	0.2709	4.90749	18.1182
2.4611	0.2818	5.17217	18.3527
2.5059	0.2534	4.46275	17.6129
2.5506	0.276	5.00108	18.1218
2.5954	0.2871	5.27226	18.3651
2.6401	0.2863	5.24252	18.3087
2.6849	0.2788	5.04206	18.0823
2.7296	0.3032	5.66254	18.6771
2.7744	0.3168	6.02237	19.0112
2.8191	0.3152	5.96617	18.9288
2.8639	0.3269	6.28228	19.2177
2.9086	0.2829	5.09089	17.9979
2.9534	0.3058	5.67337	18.5501
2.9981	0.2616	4.55122	17.3956
3.0429	0.3091	5.73163	18.5406
3.0876	0.2804	4.97727	17.7474
3.1324	0.2929	5.27304	18.0016
3.1771	0.2948	5.30281	17.9878
3.2219	0.3144	5.79742	18.4373
3.2666	0.3032	5.47902	18.073
3.3114	0.2983	5.33449	17.8824
3.3561	0.2792	4.84177	17.3441
3.4009	0.3076	5.53567	17.9934
3.4456	0.3111	5.60569	18.0207
3.4903	0.2912	5.08367	17.4583
3.5351	0.29	5.03934	17.374
3.5798	0.3027	5.33619	17.6275
3.6246	0.2681	4.48652	16.732
3.6693	0.3004	5.23736	17.4364
3.7141	0.2932	5.04219	17.1953
3.7588	0.3137	5.53593	17.6455
3.8036	0.2954	5.0604	17.1301
3.8483	0.3117	5.45092	17.486
3.8931	0.3039	5.24155	17.2488
3.9378	0.2908	4.91634	16.9039
3.9826	0.2851	4.77667	16.7544
4.0273	0.3108	5.40113	17.3782
4.0721	0.3123	5.43853	17.4167
4.1168	0.3107	5.40101	17.3811
4.1616	0.3061	5.28493	17.2676
4.2063	0.2856	4.79256	16.7783
4.2511	0.2862	4.80777	16.7969
4.2958	0.2893	4.88197	16.8745
4.3406	0.3038	5.23489	17.2308
4.3853	0.2927	4.96503	16.964
4.4301	0.3073	5.32524	17.3269
4.4748	0.287	4.83269	16.8363
4.5196	0.3094	5.37938	17.3842
4.5643	0.3008	5.16372	17.1695
4.609	0.2897	4.89715	16.9036
4.6538	0.2994	5.13069	17.1377
4.6985	0.2947	5.01742	17.0249
4.7433	0.2785	4.63578	16.6437
4.788	0.3004	5.15579	17.1642
4.8328	0.3062	5.30101	17.31
4.8775	0.2828	4.73507	16.7447
4.9223	0.3088	5.3663	17.3768
4.967	0.2769	4.59896	16.6105
5.0118	0.2969	5.07334	17.0871
5.0565	0.3058	5.29983	17.3327
5.1013	0.3135	5.51279	17.5852
5.146	0.3075	5.38673	17.5155
5.1908	0.3026	5.29382	17.4927
5.2355	0.2926	5.07893	17.3579
5.2803	0.3103	5.56225	17.9283
5.325	0.311	5.62117	18.0774
5.3698	0.3141	5.74586	18.2925
5.4145	0.2829	4.98297	17.6164
5.4593	0.2968	5.36653	18.0801
5.504	0.3151	5.88259	18.666
5.5488	0.3282	6.28054	19.134
5.5935	0.2828	5.09896	18.029
5.6383	0.2662	4.7199	17.7307
5.683	0.2664	4.75392	17.8464
5.7278	0.2738	4.96654	18.1393
5.7725	0.2904	5.4224	18.6709
5.8172	0.3325	6.6327	19.9498
5.862	0.293	5.54279	18.9187
5.9067	0.2812	5.25178	18.6737
5.9515	0.2831	5.31231	18.7648
5.9962	0.2439	4.34224	17.807
6.041	0.2861	5.39578	18.8611
6.0857	0.2894	5.48381	18.9495
6.1305	0.2864	5.40482	18.8709
6.1752	0.2629	4.80206	18.2685
6.22	0.2556	4.62447	18.0912
6.2647	0.2467	4.40986	17.8768
6.3095	0.2513	4.52024	17.9874
6.3542	0.2874	5.43287	18.9002
6.399	0.2257	3.92607	17.3935
6.4437	0.2554	4.62014	18.0877
6.4885	0.2686	4.94534	18.4129
6.5332	0.2907	5.52028	18.9877
6.578	0.2901	5.50282	18.9693
6.6227	0.2707	4.99744	18.4625
6.6675	0.2685	4.94195	18.4051
6.7122	0.2678	4.92273	18.3835
6.757	0.2599	4.72507	18.1831
6.8017	0.2605	4.73976	18.1949
6.8465	0.2616	4.76576	18.2177
6.8912	0.2582	4.68041	18.1292
6.9359	0.2564	4.63493	18.0805
6.9807	0.2714	5.00673	18.4492
7.0254	0.2713	5.00404	18.4433
7.0702	0.2781	5.1765	18.6118
7.1149	0.2758	5.11536	18.546
7.1597	0.2788	5.19104	18.6166
7.2044	0.2996	5.74166	19.1618
7.2492	0.2967	5.65822	19.0731
7.2939	0.2973	5.67454	19.0844
7.3387	0.3006	5.76154	19.1668
7.3834	0.3025	5.81237	19.2138
7.4282	0.3003	5.75156	19.1502
7.4729	0.3043	5.86097	19.258
7.5177	0.3135	6.11697	19.5137
7.5624	0.319	6.276	19.6734
7.6072	0.3191	6.27773	19.6763
7.6519	0.3111	6.0529	19.4533
7.6967	0.3146	6.15277	19.5556
7.7414	0.3095	6.00764	19.4133
7.7862	0.3143	6.14706	19.5561
7.8309	0.3133	6.12058	19.5333
7.8757	0.2886	5.44216	18.8591
7.9204	0.3088	5.99724	19.4186
7.9652	0.3033	5.8449	19.271
8.0099	0.3113	6.07048	19.5017
8.0546	0.3155	6.19438	19.6329
8.0994	0.3146	6.1739	19.6227
8.1441	0.3097	6.0384	19.5001
8.1889	0.3171	6.25905	19.7359
8.2336	0.317	6.26321	19.7571
8.2784	0.3148	6.20895	19.7216
8.3231	0.3155	6.23775	19.7704
8.3679	0.3059	5.97439	19.528
8.4126	0.3126	6.17396	19.7491
8.4574	0.3186	6.3581	19.9551
8.5021	0.3203	6.41889	20.0377
8.5469	0.3184	6.37169	20.0141
8.5916	0.3191	6.40584	20.0747
8.6364	0.3105	6.16705	19.8649
8.6811	0.3067	6.07325	19.8019
8.7259	0.3043	6.01995	19.781
8.7706	0.2931	5.71949	19.5138
8.8154	0.2993	5.90658	19.7346
8.8601	0.2895	5.64863	19.5103
8.9049	0.3004	5.96486	19.8597
8.9496	0.3004	5.9806	19.9075
8.9944	0.3001	5.98602	19.9434
9.0391	0.3081	6.2275	20.2139
9.0839	0.316	6.47379	20.4886
9.1286	0.2881	5.68379	19.7265
9.1734	0.3005	6.04362	20.1139
9.2181	0.3052	6.19342	20.291
9.2628	0.2998	6.04744	20.1722
9.3076	0.291	5.80773	19.9599
9.3523	0.2931	5.879	20.0587
9.3971	0.3681	8.27528	22.4829
9.4418	0.2848	5.66807	19.904
9.4866	0.2818	5.59744	19.8625
9.5313	0.2944	5.96396	20.2587
9.5761	0.2935	5.95163	20.2768
9.6208	0.3324	7.14657	21.5025
9.6656	0.299	6.13722	20.5245
9.7103	0.2961	6.06565	20.4844
9.7551	0.287	5.81561	20.2663
9.7998	0.294	6.03131	20.5139
9.8446	0.2888	5.89407	20.4088
9.8893	0.3187	6.80504	21.3518
9.9341	0.3034	6.35091	20.9297
9.9788	0.3059	6.43756	21.0481
10.024	0.3096	6.56497	21.2074
10.068	0.313	6.68695	21.3606
10.113	0.2826	5.7918	20.4976
10.158	0.3395	7.57573	22.3137
10.203	0.2959	6.20722	20.9774
10.247	0.3311	7.32604	22.1277
10.292	0.3068	6.56364	21.3974
10.337	0.3179	6.92763	21.7932
10.382	0.3398	7.66612	22.5634
10.426	0.3477	7.95569	22.8835
10.471	0.2893	6.08887	21.0476
10.516	0.3218	7.1119	22.1011
10.561	0.3221	7.13417	22.1524
10.605	0.2962	6.33289	21.3783
10.65	0.2953	6.31692	21.3894
10.695	0.2926	6.246	21.3451
10.74	0.2674	5.52094	20.6467
10.784	0.3014	6.53631	21.6887
10.829	0.3131	6.91849	22.0988
10.874	0.3014	6.56073	21.7704
10.919	0.3099	6.84376	22.0845
10.963	0.2843	6.06849	21.3416
11.008	0.2794	5.93486	21.2437
11.053	0.2775	5.89551	21.2451
11.098	0.3038	6.71937	22.1148
11.142	0.3186	7.22254	22.6668
11.187	0.3028	6.72983	22.2268
11.232	0.2866	6.24729	21.7987
11.277	0.2995	6.67384	22.2803
11.321	0.3137	7.15921	22.8189
11.366	0.3092	7.03187	22.7443
11.411	0.309	7.04693	22.8093
11.456	0.3174	7.3513	23.1595
11.5	0.2888	6.43643	22.2845
11.545	0.3528	8.65956	24.5424
11.59	0.3249	7.65815	23.5708
11.634	0.3475	8.48889	24.427
11.679	0.2916	6.5692	22.5312
11.724	0.3014	6.89679	22.8818
11.769	0.3152	7.36803	23.3765
11.813	0.3395	8.24154	24.2748
11.858	0.3003	6.89286	22.9548
11.903	0.303	6.99562	23.0909
11.948	0.3287	7.89999	24.0348
11.992	0.317	7.51026	23.6909
12.037	0.277	6.22602	22.475
12.082	0.2983	6.95597	23.3156
12.127	0.3239	7.90849	24.4149
12.171	0.3418	8.66298	25.3415
12.216	0.3248	8.11999	24.9969
12.261	0.3126	7.77274	24.864
12.306	0.3249	8.33258	25.6474
12.35	0.3158	8.09382	25.6296
12.395	0.3051	7.79504	25.5525
12.44	0.3201	8.46102	26.4291
12.485	0.3234	8.68092	26.8418
12.529	0.3057	8.07518	26.4119
12.574	0.3319	9.20651	27.7413
12.619	0.3014	8.08612	26.833
12.664	0.3178	8.83495	27.8003
12.708	0.3334	9.59103	28.7691
12.753	0.3284	9.48077	28.8678
12.798	0.3131	8.92403	28.504
12.843	0.3342	9.91363	29.6629
12.887	0.2942	8.28855	28.1732
12.932	0.3088	8.92759	28.9125
12.977	0.3136	9.15574	29.1947
13.022	0.3124	9.1051	29.1456
13.066	0.3063	8.82907	28.8258
13.111	0.3318	9.88783	29.8006
13.156	0.3435	10.3562	30.1516
13.201	0.2932	8.15305	27.8043
13.245	0.3324	9.70391	29.1944
13.29	0.3287	9.45654	28.7686
13.335	0.328	9.33534	28.4614
13.38	0.2957	7.95296	26.8917
13.469	0.341	9.61976	28.2096
13.514	0.3035	8.0325	26.468
13.559	0.3961	11.9903	30.2702
13.603	0.3898	11.5741	29.6956
13.648	0.3607	10.1295	28.0845
13.693	0.3303	8.77137	26.5574
13.738	0.3204	8.305	25.9215
13.782	0.3124	7.92954	25.3818
13.827	0.3195	8.11824	25.406
13.872	0.3069	7.58306	24.7118
13.917	0.3389	8.70301	25.6802
13.961	0.3575	9.37112	26.2093
14.006	0.3564	9.25221	25.9595
14.051	0.356	9.16714	25.7533
14.096	0.325	7.93034	24.4026
14.14	0.3648	9.39979	25.7663
14.185	0.349	8.71695	24.9798
14.23	0.3469	8.58488	24.7474
14.275	0.3608	9.06833	25.1325
14.319	0.3332	7.98104	23.9498
14.364	0.3033	6.90777	22.7784
14.409	0.3009	6.78815	22.5587
14.454	0.3269	7.60979	23.2772
14.498	0.366	8.98351	24.5458
14.543	0.3539	8.46226	23.9101
14.588	0.3474	8.15995	23.4859
14.633	0.3094	6.80877	22.0078
14.677	0.3424	7.84709	22.9192
14.722	0.3138	6.83294	21.7748
14.767	0.2899	6.04701	20.8604
14.812	0.2958	6.17099	20.8599
14.856	0.3468	7.73568	22.3091
14.901	0.3236	6.91845	21.3823
14.946	0.3386	7.3545	21.7197
14.991	0.3406	7.37463	21.6544
15.035	0.2934	5.90052	20.1088
15.08	0.336	7.15425	21.2956
15.125	0.3479	7.51156	21.5912
15.17	0.3596	7.87415	21.8964
15.214	0.2638	5.00537	18.9748
15.259	0.2713	5.18076	19.0989
15.304	0.3618	7.86046	21.729
15.349	0.3858	8.68108	22.5009
15.393	0.3901	8.80965	22.5819
15.438	0.3499	7.38723	21.11
15.483	0.3946	8.91263	22.5842
15.528	0.3819	8.41494	22.0333
15.572	0.3027	5.88834	19.454
15.617	0.3679	7.86313	21.3748
15.662	0.3545	7.39075	20.8484
15.707	0.3572	7.44911	20.853
15.751	0.3118	6.049	19.4009
15.796	0.3103	5.98432	19.2837
15.841	0.3123	6.01647	19.2644
15.886	0.2922	5.44786	18.6456
15.93	0.3264	6.37168	19.5217
15.975	0.4441	10.4656	23.5685
16.02	0.3496	7.01714	20.0748
16.065	0.3054	5.72201	18.7355
16.109	0.2866	5.21104	18.1823
16.154	0.3059	5.69744	18.6264
16.199	0.3243	6.18479	19.0724
16.244	0.35	6.91829	19.7654
16.288	0.3135	5.85052	18.659
16.333	0.2897	5.20746	17.9772
16.378	0.2855	5.08769	17.8197
16.423	0.2902	5.1911	17.8862
16.467	0.3562	7.00438	19.6642
16.512	0.3739	7.53883	20.1632
16.557	0.3634	7.18623	19.7728
16.602	0.3447	6.59925	19.1455
16.646	0.3355	6.31479	18.8203
16.691	0.3404	6.43118	18.8952
16.736	0.3954	8.12544	20.5494
16.781	0.3199	5.82658	18.2132
16.825	0.2879	4.99542	17.3494
16.87	0.3711	7.27423	19.6002
16.915	0.4076	8.46727	20.7719
16.96	0.4113	8.58605	20.8774
17.004	0.4071	8.43523	20.7228
17.049	0.3918	7.93844	20.2604
17.094	0.3614	7.02095	19.4298
17.139	0.3386	6.41924	18.9593
17.183	0.3307	6.27592	18.9794
17.228	0.3358	6.52113	19.4197
17.273	0.3423	6.82571	19.9396
17.317	0.3843	8.32432	21.6604
17.362	0.3885	8.6179	22.1854
17.407	0.3483	7.37101	21.1659
17.452	0.3729	8.33139	22.3416
17.496	0.3504	7.65927	21.8605
17.541	0.3434	7.52991	21.9256
17.586	0.3468	7.75985	22.3775
17.631	0.3231	7.09235	21.9503
17.675	0.3391	7.74974	22.8512
17.72	0.3321	7.63073	22.9807
17.765	0.3317	7.73678	23.3253
17.81	0.3303	7.79507	23.6028
17.854	0.3222	7.60444	23.5987
17.899	0.3199	7.59344	23.7406
17.944	0.3094	7.28242	23.535
17.989	0.3307	8.05419	24.355
18.033	0.3248	7.84002	24.1372
18.078	0.3191	7.62771	23.9008
18.123	0.3265	7.86756	24.1004
18.168	0.3164	7.4899	23.6693
18.212	0.3099	7.23879	23.3562
18.257	0.2859	6.42628	22.4734
18.302	0.2806	6.23114	22.2041
18.347	0.318	7.41114	23.3091
18.391	0.2888	6.42688	22.2537
18.436	0.2759	6.00621	21.7656
18.481	0.3027	6.81553	22.5158
18.526	0.3059	6.8979	22.5488
18.57	0.3088	6.9735	22.5796
18.615	0.2899	6.35501	21.9176
18.66	0.3013	6.69427	22.215
18.705	0.3013	6.67669	22.1567
18.749	0.2169	4.27694	19.7176
18.794	0.286	6.1697	21.5701
18.839	0.3011	6.61689	21.9765
18.884	0.3103	6.89147	22.2091
18.928	0.3099	6.8607	22.1356
18.973	0.3079	6.77374	22.0026
19.018	0.3095	6.80411	21.9842
19.063	0.3019	6.54224	21.6702
19.107	0.2578	5.23709	20.3114
19.152	0.3143	6.88272	21.9
19.197	0.2943	6.23789	21.1964
19.242	0.3149	6.8484	21.7472
19.286	0.3253	7.15427	21.9942
19.331	0.3273	7.19044	21.9703
19.376	0.3241	7.05766	21.7782
19.421	0.3377	7.47594	22.1385
19.465	0.3213	6.91598	21.5237
19.51	0.3131	6.63329	21.1872
19.555	0.325	6.98052	21.4805
19.6	0.3006	6.20726	20.6523
19.644	0.3031	6.25964	20.6507
19.689	0.2406	4.54161	18.8778
19.734	0.2809	5.57875	19.861
19.779	0.3176	6.62437	20.8543
19.823	0.2878	5.73166	19.9127
19.868	0.3024	6.12656	20.2605
19.913	0.3395	7.24316	21.3335
19.958	0.2995	6.00786	20.0589
20.002	0.3154	6.45822	20.4756
20.047	0.33	6.88973	20.8767
20.092	0.3143	6.39869	20.3579
20.137	0.3036	6.07561	20.0093
20.181	0.3319	6.9095	20.8199
20.226	0.3447	7.30467	21.1926
20.271	0.2992	5.92013	19.7865
20.316	0.2351	4.25503	18.1004
20.405	0.2683	5.06062	18.8639
20.45	0.2814	5.39761	19.1786
20.495	0.3406	7.10638	20.8637
20.539	0.3604	7.7364	21.4679
20.584	0.3109	6.18252	19.884
20.629	0.2998	5.85137	19.5202
20.674	0.2929	5.64715	19.2821
20.718	0.2921	5.61335	19.2152
20.763	0.288	5.48927	19.0586
20.808	0.2818	5.31142	18.8509
20.853	0.2794	5.23853	18.7519
20.897	0.2762	5.14858	18.6414
20.942	0.2556	4.62697	18.1052
20.987	0.2629	4.80479	18.2761
21.032	0.275	5.11811	18.6133
21.076	0.2843	5.4036	19.0053
21.121	0.2963	5.80539	19.5916
21.166	0.3082	6.25122	20.285
21.211	0.3076	6.36587	20.6966
21.255	0.3103	6.59231	21.2484
21.3	0.2987	6.39454	21.4057
21.345	0.2929	6.36901	21.7446
21.39	0.3287	7.70466	23.4405
21.434	0.3299	7.91056	23.9816
21.479	0.2964	6.89993	23.283
21.524	0.3142	7.63446	24.295
21.569	0.2993	7.23887	24.1836
21.613	0.2914	7.08723	24.3188
21.658	0.2934	7.27741	24.8071
21.703	0.2868	7.16989	24.9979
21.748	0.299	7.72995	25.8518
21.792	0.3019	7.95861	26.3591
21.837	0.2999	7.9989	26.671
21.882	0.3063	8.35531	27.2809
21.927	0.3175	8.90989	28.0662
21.971	0.3185	9.04623	28.4017
22.016	0.3048	8.56097	28.0899
22.061	0.2994	8.41035	28.0944
22.106	0.3008	8.53029	28.3568
22.15	0.3236	9.54781	29.5031
22.195	0.3258	9.70309	29.7814
22.24	0.2892	8.21681	28.4112
22.285	0.3561	11.2287	31.5342
22.329	0.3556	11.265	31.6761
22.374	0.3356	10.3622	30.8802
22.419	0.3248	9.92138	30.5471
22.464	0.3089	9.26878	30.0048
22.508	0.3062	9.20212	30.0507
22.553	0.2977	8.8921	29.8683
22.598	0.2983	8.97494	30.091
22.643	0.2999	9.10877	30.3717
22.687	0.29	8.74551	30.1538
22.732	0.3009	9.27564	30.8294
22.777	0.3044	9.4907	31.1815
22.822	0.3086	9.73793	31.5521
22.866	0.3048	9.60905	31.5258
22.911	0.304	9.60921	31.6072
22.956	0.3193	10.3418	32.3919
23	0.3302	10.8817	32.9498
23.045	0.3228	10.4912	32.5037
23.09	0.2791	8.46085	30.3169
23.135	0.3088	9.65513	31.2697
23.179	0.3156	9.82859	31.1396
23.224	0.3251	10.0898	31.0369
23.269	0.3283	10.0409	30.5856
23.314	0.3225	9.57751	29.6968
23.358	0.313	8.97368	28.6699
23.403	0.3026	8.36031	27.6319
23.448	0.298	8.01062	26.8813
23.493	0.2997	7.92112	26.4302
23.537	0.3031	7.90577	26.0787
23.582	0.3006	7.64949	25.444
23.627	0.2808	6.78943	24.1815
23.672	0.2717	6.33253	23.3105
23.716	0.2711	6.16309	22.737
23.761	0.2865	6.49444	22.6682
23.806	0.3033	6.87833	22.6775
23.851	0.2712	5.75399	21.2168
23.895	0.2553	5.2055	20.3882
23.94	0.2481	4.93651	19.8949
23.985	0.2456	4.82154	19.6309
24.03	0.2565	5.08159	19.8113
24.074	0.2721	5.48322	20.15
24.119	0.2967	6.16279	20.7746
24.164	0.3108	6.56713	21.1318
24.209	0.3361	7.35096	21.8746
24.253	0.3387	7.41863	21.9065
24.298	0.3217	6.85486	21.3089
24.343	0.2856	5.76618	20.1876
24.388	0.2842	5.71156	20.0998
24.432	0.2745	5.43059	19.7843
24.477	0.2711	5.32403	19.6386
24.522	0.2696	5.26608	19.5366
24.567	0.2682	5.21257	19.4361
24.611	0.2668	5.15867	19.3346
24.656	0.2663	5.12668	19.2529
24.701	0.2607	4.96502	19.0413
24.835	0.2019	3.52455	17.4569
24.88	0.2294	4.13362	18.0216
24.925	0.2467	4.53523	18.3821
24.969	0.256	4.75245	18.5628
25.014	0.263	4.91701	18.6944
25.059	0.2441	4.4403	18.1875
25.104	0.2189	3.8449	17.5638
25.327	0.2944	5.67483	19.2733
25.372	0.3065	5.99972	19.5762
25.417	0.3098	6.0827	19.6374
25.462	0.3185	6.32611	19.8591
25.506	0.3083	6.02223	19.5337
25.551	0.3024	5.84637	19.3351
25.596	0.2862	5.39905	18.8646
25.641	0.2861	5.3857	18.8278
25.685	0.2802	5.22512	18.6445
25.73	0.2688	4.92529	18.3219
25.775	0.2696	4.93601	18.3107
25.82	0.2655	4.82705	18.181
25.864	0.2588	4.65616	17.9913
25.909	0.2541	4.53762	17.8555
25.954	0.2435	4.28142	17.5843
25.999	0.237	4.12776	17.4182
26.043	0.2326	4.02544	17.3055
26.088	0.2272	3.90186	17.1722
26.133	0.2373	4.12576	17.387
26.178	0.2113	3.55012	16.8029
26.536	0.2532	4.47733	17.6802
26.58	0.2446	4.27368	17.4721
26.625	0.247	4.32734	17.5217
26.67	0.2457	4.29546	17.4861
26.715	0.2399	4.16115	17.3483
26.759	0.2449	4.27516	17.4589
26.804	0.2399	4.15878	17.3391
26.849	0.2387	4.1326	17.3093
26.894	0.2399	4.15645	17.3294
26.938	0.2356	4.05817	17.227
26.983	0.2358	4.06193	17.2262
27.028	0.2318	3.97153	17.1305
27.073	0.2353	4.04708	17.1997
27.117	0.2338	4.01013	17.1556
27.162	0.2329	3.98919	17.1269
27.207	0.2308	3.93864	17.0681
27.252	0.2389	4.11743	17.2386
27.296	0.2237	3.77891	16.892
27.341	0.2401	4.14122	17.2465
27.386	0.2357	4.03835	17.1364
27.431	0.2445	4.23726	17.3289
27.475	0.2422	4.18301	17.2694
27.52	0.2442	4.226	17.3083
27.565	0.2443	4.22887	17.3073
27.61	0.2432	4.20042	17.275
27.654	0.2437	4.21113	17.2821
27.699	0.2369	4.05739	17.1248
27.744	0.2489	4.32876	17.393
27.789	0.2472	4.28784	17.3491
27.833	0.2454	4.24635	17.3052
27.878	0.2438	4.20863	17.2654
27.923	0.2448	4.23192	17.2873
27.968	0.2403	4.12971	17.1842
28.012	0.2382	4.08164	17.1361
28.057	0.237	4.0561	17.1129
28.102	0.2418	4.1654	17.2273
28.147	0.2354	4.02349	17.0929
28.191	0.2334	3.98279	17.0613
28.236	0.2367	4.05946	17.1488
28.281	0.2304	3.9213	17.0225
28.326	0.2293	3.90051	17.0142
28.37	0.2171	3.64076	16.7669
28.415	0.2136	3.56784	16.7065
28.46	0.2063	3.4179	16.5684
28.505	0.1988	3.26673	16.4281
28.549	0.1997	3.28709	16.4593
28.594	0.2653	4.76011	17.9444
28.639	0.2607	4.65343	17.8504
28.683	0.2562	4.55009	17.7599
28.728	0.251	4.43143	17.6544
28.773	0.2434	4.2587	17.4946
28.818	0.2434	4.26197	17.5102
28.862	0.2467	4.34164	17.601
28.907	0.2618	4.70578	17.9754
28.952	0.2278	3.91779	17.1961
28.997	0.2304	3.97705	17.2623
29.041	0.2306	3.98228	17.2729
29.086	0.2347	4.07801	17.3739
29.131	0.2332	4.0453	17.3461
29.176	0.2316	4.01124	17.3167
29.22	0.2371	4.13761	17.4472
29.265	0.2279	3.92996	17.2435
29.31	0.2278	3.92967	17.2467
29.355	0.2368	4.13223	17.4525
29.399	0.2392	4.1877	17.5108
29.444	0.26	4.68097	18.0065
29.489	0.2579	4.63197	17.9596
29.534	0.2535	4.52649	17.856
29.578	0.224	3.84864	17.1799
29.623	0.2281	3.9404	17.2734
29.668	0.2221	3.8072	17.1418
29.713	0.2268	3.91274	17.2489
29.757	0.2225	3.81575	17.1533
29.802	0.2266	3.90815	17.2469
29.847	0.2362	4.12593	17.4657
29.892	0.2369	4.1422	17.4828
29.936	0.2505	4.45844	17.7996
29.981	0.2492	4.42866	17.7701
30.026	0.2444	4.3155	17.6561
30.071	0.2823	5.24394	18.5791
30.115	0.2445	4.31319	17.6387
30.16	0.2362	4.11638	17.4283
30.205	0.2246	3.85012	17.1452
30.25	0.2299	3.96412	17.2398
30.294	0.2382	4.14569	17.4006
30.339	0.2397	4.17244	17.4047
30.384	0.2434	4.25007	17.4591
30.429	0.2502	4.40109	17.5868
30.473	0.2524	4.44486	17.6083
30.518	0.2531	4.45419	17.5957
30.563	0.26	4.60902	17.7277
30.608	0.225	3.80157	16.8959
30.652	0.2429	4.19295	17.2621
30.697	0.2389	4.09262	17.1347
30.742	0.2419	4.15344	17.1672
30.787	0.2359	4.008	16.9924
30.831	0.2442	4.18567	17.1404
30.876	0.2429	4.14686	17.0702
30.921	0.2449	4.18096	17.0721
30.966	0.2448	4.16846	17.0266
31.01	0.245	4.16161	16.9869
31.055	0.2419	4.08044	16.8704
31.1	0.2492	4.23345	16.9861
31.145	0.2487	4.20903	16.9227
31.189	0.2517	4.26335	16.9376
31.234	0.2483	4.17231	16.8049
31.279	0.2378	3.92837	16.5183
31.324	0.2352	3.85821	16.4046
31.368	0.236	3.86317	16.3666
31.413	0.2361	3.85139	16.3105
31.458	0.2378	3.87283	16.2874
31.503	0.2325	3.74756	16.1179
31.547	0.2371	3.83004	16.1571
31.592	0.2311	3.69187	15.9745
31.637	0.2318	3.69232	15.9303
31.682	0.2326	3.69502	15.8878
31.726	0.2327	3.68392	15.8319
31.771	0.2289	3.59247	15.6938
31.816	0.2351	3.70505	15.7588
31.861	0.235	3.68741	15.6924
31.905	0.2391	3.75619	15.7123
31.95	0.2425	3.81171	15.7164
31.995	0.2403	3.74941	15.6011
32.04	0.2424	3.77534	15.5716
32.084	0.2328	3.56233	15.3014
32.129	0.2141	3.18181	14.8599
32.174	0.2469	3.80857	15.4237
32.219	0.2461	3.76992	15.3205
32.263	0.2429	3.68584	15.1724
32.308	0.2482	3.77045	15.1912
32.353	0.2465	3.71366	15.0686
32.398	0.247	3.70251	14.9924
32.442	0.2456	3.65532	14.8826
32.487	0.2442	3.60802	14.773
32.532	0.2452	3.60733	14.7118
32.577	0.2485	3.65206	14.6964
32.621	0.2693	4.04972	15.0357
32.666	0.324	5.23801	16.1647
32.711	0.2308	3.26181	14.1296
32.756	0.262	3.83662	14.6458
32.8	0.2486	3.55758	14.3099
32.845	0.2507	3.57756	14.272
32.89	0.2597	3.73128	14.3682
32.935	0.2297	3.15429	13.734
32.979	0.2147	2.87813	13.4023
33.024	0.2225	2.99519	13.4628
33.069	0.2574	3.6082	14.0195
33.114	0.2248	3.00278	13.3582
33.158	0.2135	2.79693	13.0979
33.203	0.2377	3.19516	13.4409
33.248	0.2714	3.79542	13.9861
33.293	0.2511	3.39782	13.5339
33.337	0.2554	3.45848	13.5414
33.382	0.2478	3.30351	13.3324
33.427	0.2525	3.36921	13.3444
33.472	0.2262	2.9004	12.8223
33.516	0.2691	3.63352	13.503
33.561	0.2742	3.70522	13.5153
33.606	0.227	2.86248	12.6078
33.651	0.2506	3.23656	12.9142
33.695	0.2445	3.11019	12.7211
33.74	0.242	3.0467	12.5912
33.785	0.2434	3.05115	12.5335
33.83	0.2414	3.00026	12.4271
33.874	0.2413	2.98348	12.3647
33.919	0.2481	3.08399	12.4299
33.964	0.2337	2.84306	12.1675
34.009	0.2275	2.7457	12.068
34.053	0.2271	2.7707	12.2025
34.098	0.1994	2.41246	12.0992
34.143	0.2041	2.58029	12.6435
34.188	0.2151	2.88848	13.4267
34.232	0.2167	3.06424	14.1398
34.277	0.2322	3.53162	15.2087
34.322	0.234	3.75953	16.0677
34.367	0.2284	3.83249	16.7783
34.411	0.2283	4.0089	17.5621
34.456	0.2197	3.97972	18.1151
34.501	0.2197	4.12559	18.7809
34.545	0.2267	4.44631	19.614
34.59	0.2392	4.95404	20.71
34.635	0.2402	5.18057	21.5659
34.68	0.2314	5.12724	22.1594
34.724	0.2335	5.37995	23.0385
34.769	0.2278	5.38895	23.6586
34.814	0.2304	5.63642	24.4636
34.859	0.2289	5.73302	25.0405
34.903	0.2248	5.7075	25.387
34.948	0.2357	6.14925	26.086
34.993	0.2987	8.53757	28.5834
35.038	0.2813	7.82742	27.8249
35.082	0.26	6.96618	26.7899
35.127	0.246	6.37504	25.9116
35.172	0.2803	7.46168	26.6203
35.217	0.2656	6.76514	25.475
35.261	0.2563	6.27838	24.5001
35.306	0.2241	5.11065	22.8021
35.351	0.2141	4.67209	21.822
35.396	0.2322	5.02504	21.6419
35.44	0.2426	5.16322	21.2864
35.485	0.2458	5.10535	20.7712
35.53	0.2426	4.88503	20.1345
35.575	0.2401	4.6758	19.4785
35.619	0.2241	4.14278	18.4846
35.664	0.2249	4.02062	17.879
35.709	0.2301	3.99845	17.3732
35.754	0.2382	4.03404	16.9377
35.798	0.2429	3.99887	16.4657
35.843	0.2469	3.95215	16.009
35.888	0.2265	3.4242	15.1206
35.933	0.2369	3.53816	14.9359
35.977	0.2366	3.46346	14.6409
36.022	0.2404	3.4904	14.5191
36.067	0.2418	3.47784	14.3849
36.112	0.2288	3.20416	14.0048
36.156	0.2487	3.54555	14.2546
36.201	0.2603	3.73957	14.3653
36.246	0.2671	3.84461	14.395
36.291	0.2659	3.79581	14.2764
36.335	0.2614	3.68576	14.1012
36.38	0.2544	3.53125	13.8807
36.425	0.2447	3.33125	13.613
36.47	0.2382	3.19299	13.403
36.514	0.233	3.07812	13.2114
36.559	0.2295	2.99253	13.0377
36.604	0.2206	2.81656	12.766
36.649	0.2256	2.86958	12.7192
36.693	0.2311	2.93105	12.6825
36.738	0.2419	3.08006	12.7338
36.783	0.2459	3.11729	12.6796
36.828	0.2424	3.03374	12.5144
36.872	0.2458	3.06842	12.4819
36.917	0.2322	2.83055	12.1917
36.962	0.2282	2.75768	12.0866
37.007	0.2198	2.625	11.9449
37.051	0.2348	2.8603	12.1813
37.096	0.2394	2.93505	12.259
37.141	0.2363	2.88699	12.2154
37.186	0.2269	2.73968	12.0739
37.23	0.2228	2.67699	12.0179
37.275	0.2281	2.76244	12.1112
37.32	0.2332	2.84639	12.2037
37.365	0.2352	2.8811	12.2475
37.409	0.2437	3.02156	12.3972
37.454	0.2464	3.06812	12.4533
37.499	0.2525	3.17295	12.5676
37.544	0.2524	3.17478	12.5789
37.588	0.2448	3.05123	12.4647
37.633	0.246	3.07386	12.4974
37.678	0.2439	3.04301	12.4775
37.723	0.2454	3.07258	12.5192
37.767	0.2426	3.02974	12.4896
37.812	0.2412	3.01176	12.4871
37.857	0.2375	2.95681	12.4497
37.902	0.2352	2.92637	12.4394
37.946	0.2355	2.93782	12.4732
37.991	0.2329	2.90345	12.4649
38.036	0.228	2.83692	12.4426
38.081	0.2232	2.78552	12.4805
38.125	0.2194	2.76024	12.5803
38.17	0.2103	2.65735	12.6372
38.215	0.2209	2.88279	13.0478
38.26	0.2406	3.28455	13.6532
38.304	0.2346	3.24304	13.822
38.349	0.2208	3.05908	13.8577
38.394	0.2181	3.07315	14.0893
38.439	0.2133	3.04279	14.2673
38.483	0.2113	3.05706	14.4699
38.528	0.2263	3.39092	14.9849
38.573	0.2358	3.63981	15.4373
38.618	0.2496	3.99827	16.0174
38.662	0.2003	3.06682	15.3119
38.707	0.2042	3.20202	15.6792
38.752	0.2087	3.35005	16.052
38.797	0.2139	3.51219	16.4228
38.841	0.2193	3.67665	16.7677
38.886	0.2205	3.7465	16.9894
38.931	0.2228	3.82887	17.1822
38.976	0.2162	3.70061	17.1143
39.02	0.2186	3.75277	17.1704
39.065	0.2167	3.70075	17.0754
39.11	0.2226	3.80652	17.0987
39.155	0.2203	3.72284	16.8997
39.199	0.2192	3.65959	16.6983
39.244	0.2154	3.53559	16.4133
39.289	0.2151	3.48116	16.1846
39.334	0.213	3.3894	15.9119
39.378	0.2099	3.27873	15.6242
39.423	0.2117	3.26883	15.4394
39.468	0.216	3.30771	15.3163
39.513	0.2226	3.39653	15.2605
39.557	0.2291	3.48162	15.1936
39.602	0.2291	3.42892	14.9689
39.647	0.2274	3.34316	14.701
39.692	0.2242	3.22933	14.4019
39.736	0.2193	3.08899	14.0838
39.781	0.2231	3.10824	13.9314
39.826	0.2244	3.08707	13.7558
39.871	0.2221	3.0093	13.5475
39.915	0.2257	3.04287	13.4831
39.96	0.2277	3.06024	13.4374
40.005	0.223	2.97382	13.3331
40.05	0.2245	3.03224	13.506
40.094	0.2214	3.05661	13.8046
40.139	0.2216	3.17997	14.3481
40.184	0.2166	3.23556	14.9386
40.228	0.2141	3.35456	15.666
40.273	0.2146	3.55104	16.5457
40.318	0.2165	3.78836	17.5014
40.363	0.2137	3.92402	18.364
40.407	0.2151	4.14822	19.2815
40.452	0.2137	4.29312	20.0913
40.497	0.2075	4.29298	20.685
40.542	0.2123	4.57023	21.5313
40.586	0.2072	4.59013	22.1542
40.631	0.2096	4.82819	23.0397
40.676	0.2155	5.18387	24.0562
40.721	0.2127	5.27726	24.8061
40.765	0.2171	5.58755	25.7372
40.81	0.2204	5.86356	26.609
40.855	0.221	6.03649	27.3206
40.9	0.2199	6.12974	27.8777
40.944	0.2202	6.24399	28.356
40.989	0.2192	6.28201	28.6575
41.034	0.2182	6.29116	28.8347
41.079	0.2172	6.29587	28.9825
41.123	0.2189	6.3931	29.2016
41.168	0.2188	6.41883	29.3365
41.213	0.2174	6.39401	29.4086
41.258	0.2147	6.31685	29.419
41.302	0.211	6.19986	29.3818
41.347	0.213	6.29734	29.558
41.392	0.2204	6.59872	29.9384
41.437	0.2054	6.05336	29.4754
41.481	0.2162	6.4842	29.9931
41.526	0.2145	6.44592	30.0537
41.571	0.2181	6.61614	30.3353
41.616	0.2195	6.70352	30.5427
41.66	0.2224	6.85335	30.814
41.705	0.2203	6.80346	30.8883
41.75	0.2239	6.98288	31.1875
41.795	0.221	6.89626	31.2119
41.839	0.2181	6.81003	31.2215
41.884	0.2255	7.13024	31.6225
41.929	0.2215	6.98699	31.5383
41.974	0.2257	7.16683	31.751
42.018	0.2258	7.16871	31.7551
42.063	0.2243	7.09923	31.652
42.108	0.2246	7.09435	31.581
42.153	0.2256	7.10427	31.4975
42.197	0.2235	6.98795	31.2688
42.242	0.2198	6.80503	30.9544
42.287	0.2276	7.07477	31.0815
42.332	0.2251	6.92892	30.787
42.376	0.2288	7.03451	30.7466
42.421	0.2293	7.01378	30.5811
42.466	0.2275	6.90242	30.335
42.511	0.2228	6.68462	29.9974
42.555	0.2275	6.83493	30.0423
42.6	0.2188	6.47142	29.5782
42.645	0.2208	6.52191	29.5323
42.69	0.2228	6.56714	29.4821
42.734	0.2312	6.86252	29.6822
42.779	0.2391	7.13923	29.8563
42.824	0.2413	7.18935	29.7955
42.869	0.2458	7.32607	29.8099
42.913	0.2461	7.29469	29.6448
42.958	0.2413	7.06081	29.2567
43.003	0.2373	6.85097	28.8717
43.048	0.2321	6.58553	28.3737
43.092	0.2265	6.29344	27.7807
43.137	0.2252	6.1372	27.2534
43.182	0.2226	5.92489	26.6179
43.227	0.2266	5.92882	26.1585
43.271	0.2327	5.98937	25.7386
43.316	0.2325	5.82792	25.0696
43.361	0.2398	5.90939	24.6389
43.406	0.2354	5.61125	23.8361
43.45	0.2452	5.76586	23.5159
43.495	0.2462	5.64977	22.9451
43.54	0.2421	5.37955	22.2176
43.585	0.2477	5.37481	21.7006
43.629	0.2473	5.18924	20.9793
43.674	0.2412	4.83883	20.0648
43.719	0.2402	4.63543	19.3006
43.764	0.2411	4.48852	18.6161
43.808	0.232	4.12094	17.7642
43.853	0.2404	4.18158	17.3914
43.898	0.2324	3.89415	16.7526
43.943	0.2331	3.83173	16.4409
43.987	0.2327	3.78578	16.2689
44.032	0.2322	3.76632	16.2229
44.077	0.2297	3.71018	16.1495
44.122	0.2283	3.67639	16.1012
44.166	0.2263	3.62984	16.0428
44.211	0.2206	3.50981	15.9125
44.256	0.2265	3.62962	16.0234
44.301	0.2251	3.59732	15.9831
44.345	0.2291	3.67868	16.0571
44.39	0.2269	3.63159	16.0024
44.435	0.2275	3.64142	16.0041
44.48	0.224	3.56618	15.9197
44.524	0.2306	3.69933	16.0429
44.569	0.2321	3.72857	16.0624
44.614	0.2333	3.75072	16.0754
44.659	0.2338	3.7581	16.074
44.703	0.2353	3.7866	16.094
44.801	0.2419	3.91981	16.2076
45.137	0.2401	3.84712	16.025
45.675	0.2464	3.88108	15.7531
46.078	0.2422	3.73832	15.4361
46.548	0.2405	3.66767	15.2521
47.018	0.244	3.70571	15.1867
47.421	0.2484	3.70952	14.9337
47.958	0.2411	3.45873	14.3439
48.361	0.2362	3.32	14.0547
48.832	0.2396	3.35192	13.9885
49.235	0.2242	3.01531	13.4504
49.705	0.2466	3.29064	13.3462
50.175	0.2503	3.14225	12.5524
50.645	0.2437	2.4967	10.2463
51.115	0.2412	2.08241	8.63352
51.518	0.2268	1.83259	8.0809
52.056	0.2328	1.75968	7.56005
52.459	0.2236	1.57585	7.04638
52.929	0.2265	1.47862	6.52839
53.399	0.2371	1.55343	6.55043
53.869	0.2248	1.43764	6.39579
54.272	0.2346	1.90143	8.10464
54.742	0.2315	2.89413	12.5016
55.145	0.2487	3.55766	14.3062
55.683	0.2493	3.55547	14.2607
56.153	0.256	3.9566	15.4543
56.556	0.2682	6.01919	22.4463
57.026	0.2776	8.033	28.9342
57.496	0.2783	7.53137	27.0659
57.966	0.2793	7.03306	25.1837
58.369	0.2753	8.84542	32.1325
58.84	0.2715	11.8618	43.693
59.243	0.2716	10.596	39.0118
59.713	0.2594	4.62907	17.8426
60.25	0.2662	2.21634	8.32429
60.653	0.2675	1.9056	7.12321
61.123	0.2587	1.56612	6.05287
61.593	0.2522	1.51358	6.00033
62.064	0.2499	1.49646	5.9875
62.131	0.2382	1.40853	5.912
62.467	0.2505	1.54288	6.15993
62.937	0.2522	1.60005	6.34462
63.34	0.2487	1.64153	6.60071
63.877	0.2568	1.82539	7.10876
64.347	0.2592	1.93773	7.47638
64.75	0.2581	2.00081	7.75267
65	0.2542	2.00531	7.88996

## Sheet: Crossplots
Age (Ma)	Sea level (m)	forg	InterpolatedCorg burial (Tmol C / yr)	InterpolatedTotal Burial (Tmol C / yr)	Interpolated I/Ca
0	-10.86	0.3362	6.22606	21.9027	4.95
0.3	-25.3236	0.3222	6.42409	21.962	2.58378
0.6	-39.9614	0.3365	5.78358	21.127	4.27
0.9	-58.4718	0.3307	5.67354	20.7486	3.28
1.2	-25.4281	0.3381	6.08508	20.7762	2.12693
1.5	-43.2971	0.3528	6.60083	20.8175	2.14772
1.8	-32.0366	0.3326	5.48216	19.2577	2.16851
2.1	-29.7115	0.341	5.83229	19.2747	2.18931
2.4	-26.9272	0.3201	4.79488	18.0166	0.580476
2.7	-33.1452	0.3428	5.25166	18.2832	1.22
3	-12.1786	0.3392	4.60128	17.4442	1.65355
3.3	-27.8213	0.3396	5.37127	17.9309	1.3655
3.6	12.33	0.3401	4.95308	17.2237	0.4505
3.9	14.2399	0.3426	5.19135	17.1955	2.38609
4.2	8.12186	0.341	4.86196	16.8473	2.31
4.5	-3.22926	0.3413	5.1402	17.1445	2.35
4.8	-0.239091	0.3307	5.19469	17.2033	2.58
5.1	-2.93414	0.3417	5.50661	17.5779	2.49714
5.4	-5.57043	0.3464	5.23044	17.8357	1.99
5.7	-11.0663	0.3607	4.8346	17.9575	2.1775
6	-13.7892	0.3159	4.4316	17.8964	2.31727
6.3	-5.84	0.2996	4.49683	17.964	2.14682
6.6	-13.012	0.3092	5.25408	18.7199	2.12256
6.9	-4.36093	0.3012	4.67145	18.1196	2.11852
7.2	10.0195	0.341	5.68746	19.1082	1.96364
7.5	-9.1135	0.3654	6.01583	19.4127	2.44
7.8	-27.305	0.3594	6.13888	19.5491	4.07636
8.1	-12.7712	0.3632	6.17208	19.6211	3.36903
8.4	-20.0227	0.3638	6.11771	19.6868	3.1262
8.7	-23.3311	0.3525	6.05077	19.7931	2.9781
9	-19.6569	0.3464	6.01627	19.9773	2.83
9.3	-18.6382	0.343	5.8484	19.9959	5.98692
9.6	8.12667	0.3406	6.59054	20.9321	2.00231
9.9	-25.1353	0.345	6.69657	21.251	2.775
10.2	-2.83	0.3571	6.29845	21.0665	3.71957
10.5	1.12	0.3814	6.74816	21.7265	3.04
10.8	-11.2957	0.3586	6.67219	21.8345	2.11926
11.1	-12.01	0.3533	6.74225	22.1399	1.90828
11.4	-6.38	0.3626	7.04325	22.7934	2.18765
11.7	5.254	0.3795	6.72207	22.6948	2.69941
12	21.69	0.3762	7.28195	23.4748	2.7038
12.3	17.7867	0.3624	8.25794	25.5429	2.45451
12.6	4.19	0.3693	8.55917	27.2165	2.29966
12.9	-17.615	0.3726	8.47316	28.3868	2.36521
13.2	6.63	0.3859	8.20201	27.8564	2.43076
13.5	5.47	0.4009	8.52632	27.0098	2.4963
13.8	6.38	0.3728	8.00502	25.3915	2.48848
14.1	31.54	0.3914	8.06393	24.5265	2.33394
14.4	-0.14	0.4099	6.81208	22.6027	2.17939
14.7	14.96	0.3834	7.32875	22.3343	2.02693
15	26.8575	0.4026	7.07311	21.3383	1.93485
15.3	31.0325	0.454	7.62227	21.4952	1.84277
15.6	40.694	0.4046	7.1171	20.6491	1.75069
15.9	-1.56	0.3578	5.7418	18.9243	1.89609
16.2	30.75	0.3473	6.20109	19.0878	2.16022
16.5	35.9133	0.3865	7.39631	20.0301	2.42435
16.8	18.3725	0.4101	5.46767	17.8402	2.5649
17.1	-3.78	0.4968	6.94072	19.3671	2.62306
17.4	12.918	0.4399	7.56497	21.3245	2.68122
17.7	11.9625	0.3975	7.68362	22.9231	2.695
18	-20.802	0.3754	8.00065	24.3005	2.62
18.3	-9.07429	0.352	6.23982	22.2161	2.545
18.6	-22.2775	0.3507	6.56117	22.1383	2.75235
18.9	-22.146	0.354	6.88028	22.1823	3.73618
19.2	0.2575	0.3624	6.27859	21.2331	4.72
19.5	-24.9625	0.3688	6.69611	21.262	4.37882
19.8	-27.52	0.3465	6.1983	20.4049	4.10143
20.1	8.32007	0.3737	6.34125	20.2959	3.97286
20.4	9.89189	0.3523	5.01536	18.821	3.988
20.7	-11.8333	0.333	5.62718	19.2426	4.075
21	-16.9204	0.326	4.8953	18.3735	4.162
21.3	-24.3173	0.3469	6.39454	21.4057	4.30627
21.6	27.6433	0.3399	7.13203	24.2789	4.5651
21.9	-14.685	0.3421	8.57714	27.595	5.14627
22.2	-26.2304	0.3724	9.53795	29.6292	5.91407
22.5	13.481	0.3373	9.21424	30.0423	5.49364
22.8	29.128	0.3463	9.61706	31.3709	4.47909
23.1	-27.925	0.3678	8.72625	30.5287	3.51
23.4	10.78	0.3357	8.4012	27.7011	2.55
23.7	29.174	0.3172	6.22471	22.9456	2.635
24	35.8233	0.2927	4.90822	19.691	3.2425
24.3	-11.9	0.3306	6.80648	21.2591	3.85
24.6	25.63	0.2663	5.17214	19.36	3.45667
24.9	15.87	0.2827	4.31211	18.1818	3.06333
25.2	20.69	0.2599	4.63267	18.2997	2.67
25.5	-14.4	0.264	6.06367	19.578	3.05182
25.8	-4.92	0.2658	4.87548	18.2386	3.43364
26.1	19.95	0.263	3.96157	17.2294	3.78022
26.4	12.2075	0.2676	4.12509	17.3469	3.63348
26.7	-15.1263	0.2789	4.20592	17.3942	3.48674
27	12.5086	0.2606	4.02778	17.19	3.34
27.3	-17.89	0.26	3.81112	16.9235	3.29909
27.6	-18.2167	0.2693	4.20675	17.2822	3.25818
27.9	-35.27	0.273	4.22002	17.2761	3.34375
28.2	-20.63	0.2598	3.99813	17.0788	3.46094
28.5	-7.32571	0.2518	3.28353	16.4437	3.75067
28.8	-15.68	0.2661	4.26067	17.5039	4.12667
29.1	7.415	0.2628	4.06783	17.3653	4.39067
29.4	-10.82	0.2873	4.19866	17.5218	4.09467
29.7	2.52571	0.2428	3.88225	17.218	3.79867
30	-4.09	0.2694	4.38088	17.722	3.94848
30.3	2.874	0.2588	4.14925	17.4011	4.32121
30.6	-5.87	0.2624	3.94512	17.0437	4.52761
30.9	-15.6525	0.2483	4.16505	17.0712	4.54391
31.2	3.59333	0.2725	4.2411	16.9051	4.56022
31.5	-7.44333	0.2525	3.75591	16.1292	4.57652
31.8	-17.33	0.2563	3.66502	15.7357	4.59283
32.1	-4.46	0.2552	3.42703	15.1445	4.60913
32.4	-9.02667	0.2726	3.70037	14.9874	5.29714
32.7	-18.0133	0.2744	3.74488	14.6271	7.32857
33	-18.9	0.2577	2.93276	13.4305	9.36
33.3	-19.0183	0.2762	3.40747	13.5351	9.42265
33.6	-30.36	0.2829	2.97485	12.7288	9.48529
33.9	27.8	0.2676	3.04155	12.4024	9.54794
34.2	38.3012	0.2425	2.93641	13.6212	9.61059
34.5	46.3769	0.2538	4.12235	18.7661	9.67324
34.8	42.5213	0.2528	5.55943	24.2132	9.73588
35.1	43.9961	0.3118	6.72972	26.4386	9.79853
35.4	47.0342	0.256	5.0376	21.6096	9.86118
35.7	32.9579	0.2665	4.00288	17.4744	9.92382
36	38.5957	0.2605	3.47723	14.5787	9.98647
36.3	25.9922	0.2721	3.7733	14.2406	10.0491
36.6	22.6261	0.25	2.8322	12.7901	10.0743
36.9	22.2581	0.263	2.92041	12.3013	10.0807
37.2	26.1599	0.264	2.71973	12.0561	10.0871
37.5	21.2605	0.2679	3.17299	12.5679	10.0935
37.8	26.2701	0.2539	3.01655	12.4878	10.0999
38.1	22.118	0.2296	2.77461	12.5236	10.1063
38.4	39.6929	0.2377	3.0691	14.113	10.1128
38.7	33.4579	0.2464	3.18099	15.6221	10.1192
39	33.0653	0.2387	3.72906	17.1449	10.1256
39.3	34.82	0.2286	3.45873	16.118	10.132
39.6	36.8518	0.2439	3.43127	14.9789	10.1384
39.9	57.1993	0.2447	3.03143	13.5051	10.1448
40.2	56.5429	0.2339	3.27883	15.2031	10.1512
40.5	35.7133	0.2336	4.31146	20.7415	10.1576
40.8	7.2881	0.2341	5.80223	26.4153	10.1641
41.1	22.6257	0.2384	6.34228	29.0871	10.1705
41.4	20.9405	0.2365	6.50177	29.8561	10.1769
41.7	31.8818	0.2365	6.809	30.88	10.1833
42	34.1139	0.2418	7.16795	31.7534	10.1897
42.3	38.0728	0.2426	7.03263	30.9964	10.1961
42.6	33.2072	0.2435	6.47142	29.5782	10.2025
42.9	17.057	0.2722	7.30396	29.6935	10.209
43.2	32.4134	0.2423	5.92646	26.4342	10.2154
43.5	34.0859	0.2655	5.61974	22.8643	10.2218
43.8	29.1287	0.2595	4.18777	17.9191	10.2282
44.1	36.3717	0.2531	3.69291	16.1248	10.2346
44.4	12.1147	0.249	3.63377	16.0028	10.241
44.7	37.758	0.2567	3.78466	16.0926	10.2474
45	35.8506	0.2581	3.87676	16.0995	10.2538
45.3	28.0698	0.2582	3.85741	15.9426	10.2603
45.6	28.0891	0.2524	3.87635	15.791	10.2667
45.9	35.1614	0.2489	3.80138	15.5761	10.2731
46.2	35.157	0.2464	3.71998	15.3883	10.2795
46.5	39.0635	0.2506	3.67488	15.2709	10.2859
46.8	34.8946	0.2478	3.68807	15.217	10.2923
47.1	47.1775	0.2504	3.70649	15.1352	10.2987
47.4	40.6115	0.2468	3.70932	14.9468	10.3052
47.7	46.8079	0.2465	3.57922	14.6272	10.3116
48	56.8611	0.2486	3.44427	14.3137	10.318
48.3	73.714	0.2459	3.341	14.0985	10.3244
48.6	71.1675	0.2396	3.3362	14.0211	10.3308
48.9	60.1135	0.2384	3.29512	13.8977	10.3372
49.2	37.9225	0.2386	3.04455	13.4971	9.89488
49.5	70.3039	0.2394	3.17055	13.3917	9.10937
49.8	67.5949	0.2386	3.26065	13.1858	8.32386
50.1	59.3187	0.2376	3.16593	12.6791	7.53836
50.4	39.69	0.237	2.83321	11.4484	6.75285
50.7	39.1414	0.2315	2.44822	10.0575	5.96734
51	63.3479	0.2316	2.18378	9.02813	5.18184
51.3	79.2399	0.2259	1.96772	8.37984	7.608
51.6	72.2641	0.2156	1.82147	8.00152	8.93323
51.9	52.8053	0.2158	1.78082	7.71108	6.76714
52.2	35.3697	0.2265	1.69399	7.37651	7.366
52.5	45.864	0.2181	1.56737	7.0012	6.06667
52.8	37.5818	0.2156	1.5053	6.67056	6.84036
53.1	59.3029	0.2146	1.50584	6.53641	8.04
53.4	63.2468	0.2174	1.55319	6.5501	6.45923
53.7	33.2762	0.2137	1.47928	6.45139	7.78545
54	29.7123	0.2072	1.5884	6.95127	7.235
54.3	28.4865	0.2157	1.96057	8.36659	8.01
54.6	17.7317	0.2216	2.59421	11.1732	7.59857
54.9	32.4832	0.2273	3.15427	13.2091	5.90882
55.2	35.2157	0.2331	3.55743	14.3015	7.44862
55.5	16.2717	0.2326	3.55621	14.2761	7.93
55.8	-3.69605	0.2251	3.65532	14.5578	8.59429
56.1	8.52713	0.2388	3.91136	15.3197	5.83947
56.4	6.65131	0.2466	5.22077	19.7397	8.22455
56.7	24.2226	0.2534	6.63619	24.4341	6.625
57	15.4884	0.2561	7.9216	28.5753	8.61
57.3	34.3512	0.2554	7.74056	27.845	9.00714
57.6	46.6587	0.2609	7.4211	26.6494	8.70286
57.9	49.5575	0.2649	7.10304	25.448	8.1125
58.2	27.7383	0.2607	8.0854	29.2185	7.34143
58.5	28.3988	0.2601	9.68437	35.3478	6.96167
58.8	37.5778	0.2588	11.6056	42.7112	9.78818
59.1	18.4479	0.26	11.0451	40.6729	9.82909
59.4	32.869	0.2553	8.60278	31.9404	6.68438
59.7	21.3375	0.246	4.79411	18.4281	7.26541
60	32.5519	0.2467	3.33959	12.7555	7.28735
